# Supplementary material for: A functional approach towards the design, development, and test of an affordable dynamic prosthetic foot
Source: PLoS One. 2022 May 6;17(5):e0266656. doi: 10.1371/journal.pone.0266656 (PMC9075626; doi:10.1371/journal.pone.0266656)
Supplement: S1 Dataset — Holds the data obtained during the in-lab first and last round of the prosthetic feet tests. The data presents the relationship between the vertical ground reaction force (GRF) and the pitch angle for each participant and each prosthetic foot. (XLSX) [file pone.0266656.s001.xlsx]

## Sheet: In-lab first tests
Subject	Prosthesis	Leg	vGRF_at_p20	vGRF_at_p10	vGRF_at_n10	vGRF_at_n20	vGRF_at_n30
155	1	1	75.721	126.217	41.6933	12.9272	2.20545
155	1	2	30.3985	89.0429	110.985	59.3597	13.4291
155	1	1	72.7187	126.687	55.2756	18.9221	4.2225
155	1	1	97.5744	127.721	38.1942	13.394	3.54003
155	1	2	35.1522	84.8781	116.932	51.1211	12.4347
155	1	1	98.1413	130.255	56.2206	22.4258	2.63854
155	1	2	16.0715	41.6781	121.344	46.947	12.698
155	1	1	82.2213	136.843	45.2223	14.9557	3.79716
155	1	1	108.737	135.3	43.0624	13.0891	2.97745
155	1	2	33.9141	125.642	107.398	56.4204	15.6912
155	1	1	109.811	112.925	40.2701	12.3493
155	1	2	8.7905	60.8304	109.638	47.7298	4.02406
155	1	1	89.8224	102.624	48.6462	16.9325	2.64228
155	1	2	31.624	70.8222	117.791	53.7239	15.424
155	1	1	94.6012	122.513	52.2214	15.8271	3.95922
155	1	2	33.2501	103.754	94.2908	45.4444	15.255
155	1	1	120.614	122.088	37.7836	13.2136	4.29736
155	1	2	35.3673	96.2394	96.7405	42.2786	11.9661
155	1	1	100.336	117.101	36.1044	10.2672
155	1	2	11.0692	47.6117	119.083	61.9971	18.2496
155	2	1	99.3758	122.969	72.8592	25.9955	1.0598
155	2	2	37.2546	104.132	101.626	61.876	16.481
155	2	1	92.7846	124.332	69.7266	26.3213	3.38785
155	2	2	42.0337	94.6888	95.0943	54.1085	12.7753
155	2	1	85.4745	118.332	68.7267	26.7885	2.69471
155	2	2	43.612	96.6829	93.9666	32.6245	2.11918
155	2	1	108.152	132.69	59.8928	17.2284	2.49302
155	2	2	46.4387	107.309	94.3407	54.183	16.7003
155	2	1	108.027	134.181	75.0138	26.0627	1.42451
155	2	2	25.2152	109.246	108.583	44.7419	6.82809
155	2	1	110.671	122.401	64.5643	18.8606	2.14295
155	2	2	39.9813	116.408	95.9646	47.7449	12.4808
155	2	1	94.2536	129.896	68.4412	25.838	2.11444
155	2	2	37.8206	82.0882	111.981	38.3183	6.08295
155	2	1	94.0912	127.141	63.4071	24.9293	1.74915
155	2	2	38.6604	78.9911	101.142	50.4501	11.931
155	4	1	0.612947	56.465	104.648	69.4955	33.885
155	4	2	0.633626	45.0662	108.813	79.5184	36.0318
155	4	1	0.647666	42.0434	105.902	69.2289	33.6742
155	4	2	0.60938	94.0848	111.671	77.9837	14.8313
155	4	1		35.0513	110.028	77.1521	39.2971
155	4	2	0.60653	62.3191	104.444	72.6654	31.6365
155	4	1	0.667109	34.0622	111.097	76.0406	39.6492
155	4	2	37.6036	116.395	112.331	85.109	40.7326
155	4	1	0.676335	61.4507	102.136	61.1179	23.3096
155	4	2	0.789016	68.3462	113.933	86.2351	46.893
155	4	1	0.641116	67.7576	99.2025	65.2641	28.7099
155	4	2	0.630771	37.7314	109.102	84.4122	41.154
155	4	1	0.658304	54.0968	99.0606	66.2652	30.5039
155	4	2	4.62184	86.1042	111.313	80.4056	36.1904
155	4	1	0.735603	36.6016	100.329	65.6286	26.6416
155	4	2	5.83163	63.1708	111.983	84.4123	41.3531
155	4	1		33.9481	99.6376	66.2774	25.5891
155	4	2	4.13698	89.5896	104.348	75.302	36.6814
155	4	1	0.628665	80.2354	106.565	75.9937	36.2083
155	4	2	28.8524	122.416	103.361	74.3381	31.8411
167	1	2	1.59434	82.0034	96.5735	53.5389	12.4619
167	1	2		0.836469		111.065	21.0979
167	1	1		55.3627	82.5005	58.1828	11.3041
167	1	2		49.7768	103.385	78.4104	14.7627
167	1	1	0.947287	55.8021	108.304	43.0167	9.6689
167	1	2		58.9789	109.365	62.7987	10.4577
167	1	2		49.782	106.893	87.0694	11.3201
167	1	1	0.914517	73.0336	116.706	42.5931	10.5719
167	1	2		0.871937	98.4523	115.814	22.6072
167	1	1	0.925538	55.5931	93.843	39.3435	7.06699
167	1	2		63.2585	112.929	77.8213	12.916
167	1	1	0.985886	78.3006	106.593	45.4052	11.2707
167	1	2		15.3442	98.951	119.461	11.3324
167	1	1	0.912558	47.4724	107.573	48.3935	10.8323
167	1	2	0.855357	94.543	103.586	90.602	18.6629
167	1	1	4.66156	107.201	86.6243	27.5707	4.02893
167	1	2		40.5891	110.117	82.9583	29.5453
167	1	1	1.007	69.243	122.487	64.7026	13.4913
167	1	2		9.69343	115.415	82.742	27.2419
167	1	1	0.980349	71.3151	116.305	57.3316	14.9555
167	2	2		0	108.198	80.24	27.4643
167	2	1	2.72959	79.8974	105.142	57.4261	13.6416
167	2	2		0	104.79	75.7521	21.2665
167	2	1	6.45902	71.4918	106.903	69.9235	26.9788
167	2	2		38.6378	107.987	75.5573	23.3508
167	2	1	2.02803	69.5792	101.276	56.4873	15.4366
167	2	2	1.0217	38.182	114.015	93.5823	33.1921
167	2	1	0	65.5174	106.393	70.114	22.0086
167	2	2	2.63253	54.348	114.305	102.307	35.2764
167	2	1	0	88.9694	103.267	49.5817	12.1121
167	2	1	12.5721	103.082	94.1025	56.8307	16.1776
167	2	2		45.5321	114.89	91.1291	33.7401
167	2	1	0	79.1189	101.481	49.5385	13.7896
167	2	2		49.1832	109.923	87.8662	28.2799
167	2	1	7.74205	76.7188	114.182	74.4112	29.5529
167	2	2	0	83.3644	114.649	92.4641	39.077
167	2	1	17.0452	84.2186	101.105	68.7388	20.3527
167	2	2	0	39.3353	109.929	101.044	49.1292
167	2	1	8.37669	81.7336	110.369	55.8346	14.1767
167	3	2		4.39257	103.013	86.6734	29.3882
167	3	1		32.7511	100.388	60.2356	21.3697
167	3	2		12.3037	97.6923	58.8628	17.6174
167	3	1	0	27.2904	91.0301	44.9169	11.8551
167	3	2	0	28.6034	114.316	72.6365	15.1067
167	3	1	0	28.5718	92.6779	45.1953	12.7486
167	3	2		4.86922	103.09	61.2529	14.3399
167	3	1		31.4869	92.3703	48.6938	14.6642
167	3	2	0.296353	32.8298	109.054	71.854	25.4902
167	3	1	0	44.567	95.7552	44.7267	15.0392
167	3	2		18.1478	111.696	67.7649	17.6235
167	3	1	0	34.7496	96.9571	49.773	14.3598
167	3	2	0	20.7646	114.424	65.5155	13.7587
167	3	1		23.5636	85.0905	39.4711	10.6208
167	3	1	2.77032	35.41	90.5801	44.8705	13.5919
167	3	2		10.8401	102.261	60.7465	18.6895
167	3	1	0.388307	37.6219	86.3231	38.7834	10.3239
167	3	2	0	36.7998	111.976	78.1909	20.2529
167	3	1	0	29.1348	93.0647	48.6663	15.6412
167	4	2	112.289	119.91	45.9687	2.54031
167	4	1	2.89053	61.0232	84.2947	43.9533	10.1819
167	4	2	105.273	114.141	50.9369	9.06702
167	4	2	101.014	106.838	31.7825	2.69663
167	4	1	0.291881	66.5453	86.1341	44.8962	11.3818
167	4	2	132.22	98.0054	39.9971	2.43803
167	4	1	0.375473	68.9649	95.6232	52.6126	16.9083
167	4	2	127.55	123.289	30.2102	4.9806
167	4	1	0.337053	54.2714	89.5706	48.8569	14.619
167	4	2	115.648	107.758	28.0076	3.38271
167	4	1	0.303398	66.2211	95.4725	54.9063	16.996
167	4	2	120.932	104.185	30.9131	3.87958
167	4	1	0.334484	73.3821	93.9765	56.678	20.772
167	4	1	0.3687	86.7384	93.7331	51.1755	15.8932
167	4	2	96.2763	114.665	46.0496	6.86187
167	4	1	1.74869	74.9598	93.9673	55.0247	18.5514
167	4	2	103.156	101.359	38.7516	5.8908
167	4	1	0.331743	76.7478	96.5824	53.8518	13.1216
200	1	2		59.8348	86.195	33.0466	7.09884
200	1	1	28.0329	127.216	48.8047	13.9615
200	1	2		2.82396	103.247	61.5482	18.9603
200	1	1	62.9343	132.465	60.9941	20.9591	3.98272
200	1	2	0.891351	40.0887	103.92	63.5418	17.8898
200	1	1	27.7929	95.2107	49.6686	14.2199	3.57737
200	1	2		32.181	108.528	81.5326	24.0715
200	1	1	59.1512	124.971	52.8096	12.9922	2.78899
200	1	2		27.9596	93.172	54.9972	14.6588
200	1	1	45.3004	140.945	65.3087	23.7252	4.27287
200	1	2		37.8607	106.24	84.2772	27.4972
200	1	1	20.2425	126.272	58.5764	17.4693	4.09934
200	1	2		27.4447	91.3766	45.6208	13.7761
200	1	1	68.2616	125.985	55.7209	13.538	3.29533
200	1	2		68.138	87.1766	37.3913	10.361
200	1	1	46.1041	120.453	46.4854	14.9198	4.02435
200	1	2	0.902071	81.3033	89.0342	42.8565	13.819
200	1	1	69.7733	132.745	67.0604	22.563	4.49822
200	1	2	1.06414	46.7861	86.7098	36.9253	9.47613
200	1	1	4.34698	105.127	57.5728	16.2082	3.80641
200	2	2		2.09269	108.543	86.4872	42.9394
200	2	1	0.481813	76.2459	107.182	68.0519	22.4356
200	2	2		6.93091	111.471	77.3549	36.253
200	2	1		24.555	104.187	79.9169	28.7831
200	2	2		0.50616	109.326	91.7342	53.2134
200	2	1		22.8733	109.218	76.306	32.0876
200	2	2		0.577593	103.47	101.496	70.6219
200	2	1		23.368	111.896	77.0497	28.6819
200	2	2		4.66597	107.995	86.615	38.7103
200	2	1	0.519285	41.0984	107.974	71.2434	28.7584
200	2	2		0.514852	102.086	105.892	63.3526
200	2	1		17.0118	112.571	74.0036	26.7633
200	2	2		25.5301	109.75	86.9045	45.0515
200	2	1	0.538208	38.7971	111.085	79.2396	36.0162
200	2	2		3.69302	109.751	83.4871	37.954
200	2	1	0.578504	30.8267	110.93	73.0761	28.7737
200	2	2		22.0378	101.759	101.682	58.6058
200	2	1		26.4204	107.644	80.4868	30.4562
200	2	2		2.36298	101.721	104.505	63.3119
200	2	1	0.674178	30.1762	114.711	79.8091	32.6235
200	2	2		2.92343	105.074	92.8676	51.5987
200	2	1		30.2977	109.194	85.1098	37.3718
200	2	2		1.40572		109.03	66.8526
200	2	1		30.4061	110.246	68.3953	26.9188
200	2	2		21.3842	108.3	94.5914	56.9633
200	2	1		33.7779	105.698	84.5329	41.7017
200	3	2			108.577	77.22	30.0296
200	3	1	0.418417	70.9242	91.2307	49.4754	14.6748
200	3	2		0.434877	90.1327	44.3157	13.5601
200	3	1	4.61981	61.4722	88.0933	50.9631	17.4862
200	3	2		1.69377	105.946	70.2122	28.1859
200	3	1	1.35203	36.2715	95.2787	59.062	19.66
200	3	2		2.8138	105.292	74.9306	27.6857
200	3	1	0.482647	38.2806	99.916	60.0529	19.609
200	3	2		0.702786	107.23	78.8377	32.1131
200	3	1	5.45086	70.9941	87.3641	50.782	12.6924
200	3	2		11.9794	96.2463	55.3231	20.8959
200	3	1	2.19722	34.9468	92.683	54.758	16.3064
200	3	2		5.64395	103.886	64.3895	26.5781
200	3	1	0.479885	49.4043	93.9949	61.2085	19.4329
200	3	2		2.9098	108.779	79.2056	33.1207
200	3	1	0.495225	27.2236	96.2354	63.0016	24.5226
200	3	2		11.5805	100.327	65.8193	28.0927
200	3	1	0.642877	54.2504	88.2267	48.7165	14.1473
200	3	2		1.02956	101.214	72.3764	29.2583
200	3	1	0.546484	34.7986	91.1221	56.5107	19.37
319	1	2		20.0312	111.995	56.6776	15.1924
319	1	1	6.54461	79.2843	92.6478	41.4209	6.82194
319	1	2		1.03775	119.771	86.3875	37.9797
319	1	1	15.0988	120.873	102.642	54.5613	16.0757
319	1	2		27.8646	122.627	92.5648	35.6525
319	1	1	1.10738	70.8936	94.2885	39.121	9.96965
319	1	2		1.05301	120.748	108.269	50.8924
319	1	1	10.4156	112.607	95.5285	40.2597	8.98648
319	1	2		1.43565	117.421	77.9648	27.8496
319	1	1	4.30392	127.148	103.269	58.979	17.512
319	1	2		12.9676	118.856	113.082	56.8702
319	1	1	1.03857	48.135	101.121	46.1759	13.3863
319	1	2		2.86178	118.563	68.7985	25.4841
319	1	1	22.1033	110.512	99.039	41.6559	9.25903
319	1	2		6.0866	114.67	59.848	19.0558
319	1	1	4.19516	99.8319	89.7064	35.3222	8.52818
319	1	2		16.5532	117.809	67.547	22.2113
319	1	1	30.5594	109.447	109.241	60.8505	16.6748
319	1	2		25.8734	111.327	64.3145	18.6964
319	1	1		31.2796	104.094	46.3203	12.1744
319	2	1	0.588547	74.7247	111.448	79.4782	29.5681
319	2	1	0.554102	67.7374	111.869	81.4347	30.8792
319	2	2	12.6169	58.3002	107.355	60.6124	22.12
319	2	1	0.453053	71.9771	117.044	64.055	17.6884
319	2	2	9.7691	80.9618	108.589	70.7754	24.9885
319	2	1	0.611575	51.6666	114.771	76.8802	3.40348
319	2	2	9.5217	61.9123	106.204	62.5898	19.5554
319	2	1	0.744713	71.795	113.695	73.1307	23.7374
319	2	1	0.684011	64.2401	108.193	87.4758	32.8023
319	2	2	10.1852	87.7873	109.301	63.0462	20.2439
319	2	2	14.1332	65.5257	103.044	53.625	15.033
319	2	1	0.730908	70.3968	111.021	87.4801	37.3155
319	2	1	0.663582	59.1475	110.355	94.1017	44.9734
319	2	2	26.9415	73.2957	105.049	61.02	19.1666
319	2	2	5.07477	74.645	108.462	70.9824	23.5859
319	2	2	0.747146	56.858	108.175	80.2649	23.4511
319	2	1	2.44114	67.5223	113.985	67.9525	23.6277
319	2	2	28.4057	92.707	106.95	61.5538	17.8459
319	2	1	0.903962	29.0513	110.789	87.3848	38.4301
319	3	2	1.59992	42.884	103.238	63.4971	20.7119
319	3	2	0.346485	50.9455	100.004	52.8227	15.7638
319	3	1		29.7331	107.044	70.4278	21.0061
319	3	1		23.0028	109.982	61.6806	16.3331
319	3	2	0.540242	27.3404	99.4418	56.5575	17.1564
319	3	1	0.851712	33.0552	112.052	78.5157	29.2881
319	3	2	1.78611	42.0453	103.986	56.0314	17.0588
319	3	1		35.9948	108.396	56.2464	5.23512
319	3	2	0.0305386	30.2635	104.334	68.892	19.8717
319	3	1		32.0453	103.841	60.9355	16.6144
319	3	1		30.6743	114.852	75.4597	22.5593
319	3	2	0.410188	34.6427	105.711	64.29	18.8627
319	3	1	0.589849	34.9437	108.957	74.9019	20.7118
319	3	1	0.715272	32.5691	111.624	71.245	23.1003
319	3	2	0.0344247	47.9686	107.869	71.7834	25.4011
319	3	1		26.6424	108.292	73.9168	28.2134
319	3	2	1.95861	44.7471	101.956	71.2586	24.4241
319	3	1	0.461557	24.4207	109.312	75.5265	25.6355
319	3	2	0.402548	71.9081	100.905	60.4091	18.3613
319	3	1	0.453914	24.9422	108.35	84.2793	29.7913
319	4	2	27.8054	84.2155	68.2734	29.1554	2.64258
319	4	1	2.32025	74.83	97.0961	51.1911	9.57233
319	4	2	32.4784	103.527	80.6339	44.2329	9.10193
319	4	1	0	92.911	97.5992	56.1415	14.4532
319	4	1	3.53729	89.1967	100.378	63.405	22.157
319	4	2	30.8276	99.0548	88.3409	54.9321	14.9049
319	4	1	5.88983	99.4477	100.615	65.7331	18.0818
319	4	2	34.8717	116.48	92.3651	49.5874	16.3546
319	4	1	0	63.1571	101.098	64.997	20.4529
319	4	2	32.2462	112.723	91.7453	52.3287	12.2295
319	4	1	1.57291	84.9373	103.355	68.5482	21.0191
319	4	2	30.3529	92.9892	93.9064	56.6278	19.2158
319	4	1	0.732694	82.5499	103.438	66.7666	24.6294
319	4	2	35.3975	93.0486	94.5026	55.9575	14.9662
319	4	2	31.7059	117.337	84.4921	46.2084	10.1611
319	4	1	2.46734	95.4673	102.638	79.5614	31.9764
319	4	2	29.353	108.142	96.9791	61.0962	22.1984
319	4	1	3.23281	90.329	105.276	71.8153	24.1931
328	1	1	9.60145	117.936	39.586	11.1017	3.24277
328	1	1	7.81933	81.5374	43.6961	11.9208	2.40329
328	1	1	7.30614	119.543	48.1736	12.1054	2.87412
328	1	1	25.1711	93.3273	53.3429	17.784	3.11787
328	1	1	13.2631	100.34	40.5773	10.0124
328	1	1	24.9477	100.269	43.7203	11.7847	2.40687
328	1	1	29.2127	103.688	38.7693	11.2837	3.50515
328	1	1	24.9921	88.046	42.6694	9.74143	3.4344
328	1	1	26.8229	100.964	40.8155	10.6586	2.72757
328	1	1	13.9518	93.6512	51.2941	11.7221	3.37344
328	2	1	38.1615	107.866	29.9849	8.41294	2.17271
328	3	2		2.9365	59.982	21.327	5.94506
328	3	1		2.74073	96.8869	52.4021	17.4118
328	3	2		2.7526	85.0663	33.6062	7.30033
328	3	1		0	91.5472	47.2441	13.651
328	3	2		2.88213	80.3445	35.7337	12.7302
328	3	1		3.32668	89.7942	48.895	14.9281
328	3	2		4.39256	73.9492	35.8487	11.6715
328	3	1		0	97.4943	52.0985	16.6096
328	3	2		0.969066	75.8842	37.4602	12.2304
328	3	1		2.99283	88.8532	43.2877	13.4467
328	3	2		2.51152	77.5882	36.9661	12.3029
328	3	1		0	95.109	53.0825	18.2953
328	3	2		2.77752	80.3037	38.1564	14.2226
328	3	1		2.34076	97.3778	56.7234	18.4499
328	3	2		4.45778	78.3842	33.7942	10.3854
328	3	1		2.4248	95.4559	58.8049	22.6292
328	3	2		4.02041	78.9967	38.0171	13.0359
328	3	1		2.69742	97.0514	57.4447	20.2103
328	3	2		3.8139	82.5909	42.1144	16.1233
328	3	1		5.43215	98.5394	57.4109	20.4054
328	4	2	2.58969	74.1876	72.4568	41.2118	12.6115
328	4	1	0	26.2111	88.7134	51.6639	20.4523
328	4	2	0	66.5908	71.7451	38.5966	10.4421
328	4	1		21.5991	93.2139	58.205	24.5759
328	4	2	0	67.4864	69.7386	40.5849	10.8841
328	4	1		27.1749	88.3515	55.1049	23.7743
328	4	2	1.45777	61.0605	73.485	40.026	12.5812
328	4	1		24.3645	94.2503	60.0869	28.5178
328	4	2	0	81.8126	78.0354	48.549	17.4738
328	4	1		2.74326	93.3588	58.3882	24.032
328	4	2	2.39538	54.409	75.6781	43.3653	11.7661
328	4	1		21.7791	89.579	55.4794	24.2274
328	4	2	0.233051	101.369	78.1975	45.4276	12.553
328	4	1	0.287714	32.4316	89.1884	54.7769	22.8847
328	4	2	2.81424	52.6828	81.099	47.527	16.3759
328	4	1		25.917	96.8998	65.3111	33.424
328	4	2	2.52994	65.1139	80.6111	48.9097	13.214
328	4	1		24.4212	90.9556	54.0651	23.9909
328	4	2	10.5932	100.657	74.9731	45.2155	14.442
328	4	1		31.1319	90.0978	53.1829	19.0542
407	1	1	0.451119	31.5284	114.556	71.226	22.4068
407	1	1		30.5455	119.978	69.1186	1.79528
407	1	2	1.48591	93.8445	95.9887	33.6035	5.70935
407	1	1	0.38065	26.9538	108.506	62.462	16.6889
407	1	2	3.46045	111.252	86.5778	39.8401	7.26509
407	1	2	19.1654	112.492	84.009	32.8864	4.78628
407	1	1		24.7783	114.447	57.332	13.0168
407	1	2	0.620758	76.1666	83.3249	22.4604	1.45238
407	1	1	0.405294	29.9009	119.977	71.0688	17.5823
407	1	2	2.68068	79.6981	87.6071	36.76	9.1668
407	1	1	2.74978	42.1689	118.008	66.2713	19.2657
407	1	2	0.423947	76.4983	83.2387	35.8535	7.60612
407	1	1		23.1424	114.704	51.448	9.72643
407	1	2	5.41981	90.704	92.3671	42.0811	10.8214
407	1	1	0.963581	24.1424	116.798	72.1144	18.7074
407	1	2	5.65169	79.992	91.3275	39.6456	10.4376
407	1	2	0.371494	74.3279	95.7348	44.021	9.60489
407	1	1		22.0737	114.478	75.8026	19.0134
407	1	2	7.13095	82.3206	90.6137	46.5776	10.2353
407	1	1		28.6829	112.403	75.8173	21.1455
407	2	2	22.7031	89.6303	88.6884	33.6465	4.71257
407	2	1	2.67865	27.3997	118.623	82.3084	31.4489
407	2	2	0.309227	82.5299	106.062	62.5977	18.7587
407	2	2	0	92.6575	100.32	52.9768	15.7297
407	2	1		21.9433	115.154	76.677	25.1557
407	2	1		29.6928	106.285	91.5533	42.2719
407	2	2	31.1486	120.941	101.155	57.0435	19.9176
407	2	2	12.1718	89.493	103.464	57.1317	7.21546
407	2	2	0	98.8353	100.909	63.4414	20.347
407	2	1		27.0182	111.495	82.026	30.6423
407	2	2	4.37522	105.67	96.6818	51.5338	15.0887
407	2	2	0.415812	68.2279	94.1633	49.252	11.7365
407	2	1		5.21178	110.563	76.7033	26.3274
407	2	2	0.269233	119.094	102.71	59.3929	18.6018
407	2	1		22.701	103.08	93.2084	39.868
407	2	2	0.262756	87.1487	99.0939	53.4277	14.0738
407	2	1		24.5694	100.06	74.5023	15.3058
407	2	2	2.47165	83.8385	107.048	54.5954	15.0877
407	2	1		14.3574	106.081	87.8633	38.6198
407	3	2	35.7541	119.432	65.5722	25.5602	2.8631
407	3	2	30.4348	113.149	68.0192	25.5069	3.59676
407	3	1	17.1747	121.262	77.3002	34.7252	7.43311
407	3	2	34.7907	108.647	60.5684	22.536	2.85766
407	3	1	9.22305	112.6	79.9028	36.7443	5.94998
407	3	2	38.49	129.918	60.9989	20.1129	2.98082
407	3	1	31.1559	182.728	80.1614	38.1783	8.23056
407	3	2	33.4536	119.366	64.223	26.0571	5.21002
407	3	1	24.0854	126.929	75.0007	32.4691	4.79476
407	3	2	43.1796	101.324	61.3153	20.5094	3.37891
407	3	2	39.0346	114.009	63.9675	22.3552	4.4785
407	3	1	27.7228	110.962	74.2284	31.9044	5.50051
407	3	2	36.1536	123.598	65.419	22.8328	3.43288
407	3	2	45.121	124.409	60.0666	22.3704	3.59823
407	3	1	26.9762	116.838	74.3853	34.4237	7.34974
407	3	2	42.1023	120.913	70.1573	27.4613	3.19537
407	3	1	29.8718	134.267	70.4227	30.1586	5.48351
407	4	2	85.9128	95.6654	64.6389	27.2299	3.89836
407	4	2	76.8575	100.286	66.2511	9.32536
407	4	2	83.7188	102.303	74.4152	33.7316	1.80858
407	4	1	0	129.241	43.6993	9.22892
407	4	2	95.2979	99.401	72.9322	18.5282
407	4	1		110.05	66.3614	33.2242	1.68565
407	4	2	93.5325	106.812	75.8018	40.6772	5.96369
407	4	2	87.4679	99.7927	70.0903	35.5649	2.79282
407	4	1	39.0501	126.3	69.956	36.1447	3.68572
407	4	1	46.3338	137.525	71.5797	30.9367	3.91931
407	4	2	67.4004	118.005	77.7096	40.1327	6.01501
407	4	2	73.3311	98.5574	78.1817	43.0508	6.96794
407	4	1	40.0382	139.904	73.5414	35.5176	6.23065
407	4	1	38.4836	144.066	69.1711	34.3311	3.23948
407	4	2	50.8485	121.156	76.6176	40.7451	6.7955
407	4	2	36.2542	113.703	80.1845	40.329	8.79351
407	4	1	35.7425	137.847	68.2764	34.6812	7.26945
514	1	2	4.35265	84.8026	76.578	28.0686	5.86469
514	1	1	0.631826	39.2476	106.675	57.7592	13.3895
514	1	2	0.574209	70.1859	96.389	50.3511	11.0225
514	1	1	0.68872	34.8086	104.431	48.5104	10.5014
514	1	2	1.83375	78.6929	89.8086	39.7289	10.3064
514	1	1	0.671465	37.1056	100.978	51.3198	11.8551
514	1	2	4.98914	99.0113	84.1736	37.1102	9.72394
514	1	1	0.807834	43.3364	97.7158	45.9442	9.05527
514	1	2	4.91529	78.1656	90.5863	37.7191	9.13547
514	1	1	0.690732	30.4912	106.584	55.7075	13.1038
514	1	2	3.95237	59.51	93.7244	38.4201	9.55984
514	1	1	1.42087	29.5624	97.6665	38.0177	7.65868
514	1	2	0.678997	59.7745	83.1093	36.2163	9.93917
514	1	1	0.660327	27.7156	99.8437	41.6504	10.8881
514	1	2	1.29532	69.3702	90.0693	45.5019	13.6951
514	1	1	2.86466	23.9746	94.6794	46.6163	10.0958
514	1	2	0.676655	67.3107	94.9425	46.3549	11.909
514	1	1	0.721804	27.7971	101.629	45.6107	11.6357
514	1	2	0.703141	59.0558	76.5762	34.6131	8.41556
514	1	1	0.693288	29.6929	94.6342	41.5068	9.14834
514	2	2	59.1653	92.5618	86.8408	41.8363	11.1455
514	2	2	73.8728	102.925	86.7048	43.811	10.3031
514	2	1	2.33248	42.9288	105.868	61.841	16.9523
514	2	2	55.3505	82.5606	94.6133	51.9506	12.5426
514	2	1	0	42.9641	107.753	64.4814	15.4483
514	2	2	35.9079	68.0553	89.9283	46.1705	11.7021
514	2	1	1.75793	59.5412	106.461	60.0346	14.5884
514	2	2	57.3412	103.01	89.1637	49.6368	12.9166
514	2	1	0	76.8768	107.092	53.7221	15.2809
514	2	2	64.6299	101.873	94.4085	52.0699	14.5745
514	2	1	0	46.1718	109.131	61.3123	17.4652
514	2	2	60.4472	98.5252	103.509	64.777	18.9988
514	2	1	0	39.0333	109.904	64.3258	16.1811
514	2	2	59.4204	87.929	92.5887	50.0088	13.2317
514	2	1	0	49.1362	104.72	71.5199	17.1249
514	2	2	55.405	81.6779	94.5401	53.4075	14.9478
514	2	1	0.389948	53.3032	108.076	56.9317	14.9502
514	2	2	58.7785	90.0495	89.1971	50.0121	14.6382
514	2	1	0.594967	55.8423	111.355	70.5445	21.7625
514	2	2	51.2119	93.5562	86.972	48.6854	14.1803
514	2	1	0.286443	47.2356	109.786	68.8102	20.6276
514	3	2	3.07412	68.0328	83.5508	39.1103	10.9009
514	3	1		15.1144	109.263	58.4756	14.8001
514	3	2	1.97731	70.9281	97.1747	51.5594	15.2488
514	3	1		17.3507	109.842	61.2888	13.6792
514	3	2	1.03257	50.695	85.0059	42.1362	14.0869
514	3	1		10.2384	103.073	50.0198	10.8705
514	3	2	0	63.5183	82.3528	40.7773	9.37282
514	3	1		15.6018	115.001	52.6965	12.1647
514	3	2	0	57.177	89.6853	47.8322	14.2904
514	3	1		14.3153	108.582	47.8563	8.23768
514	3	2	0.381668	60.1352	86.3053	41.6125	13.2777
514	3	1		13.5366	111.679	44.7733	8.13953
514	3	2	0.47541	34.8893	83.5212	42.5416	14.7768
514	3	1		16.5963	113.965	63.8764	16.8642
514	3	2	0.312003	55.8988	84.4761	41.7871	13.1986
514	3	1		7.01073	112.363	56.8555	13.656
514	3	2	0.967291	59.6046	89.339	50.9926	16.4361
514	3	1		16.8192	114.442	66.3767	21.1427
514	3	2	2.26628	41.9776	87.8379	42.0884	12.0176
514	3	1		11.1585	112.742	40.9812	7.07478
514	4	2	40.8815	93.1111	69.7647	37.5939	7.94668
514	4	1	0.353501	44.6662	96.1212	56.3947	16.8725
514	4	2	36.6928	96.2194	75.3906	42.1796	10.3219
514	4	1	0.357606	34.5485	102.882	64.8533	22.8252
514	4	2	36.2128	92.7719	73.922	42.5366	11.6415
514	4	1	0.351738	34.1819	99.0342	57.5898	16.7439
514	4	2	42.2019	111.683	74.7202	40.1428	7.51836
514	4	1	0.467209	46.9163	107.085	65.9054	21.2918
514	4	2	31.5734	101.933	74.6726	38.5657	4.51625
514	4	1	0.35885	43.8183	95.5371	54.2159	13.7178
514	4	2	39.5436	88.0727	77.3523	44.1877	10.0289
514	4	1	0.432385	32.7244	100.589	60.934	17.0339
514	4	2	22.6737	68.5448	72.8799	42.2175	12.0115
514	4	1	0.421221	33.902	99.0399	52.3712	14.0606
514	4	2	34.657	96.3441	73.3801	40.8074	10.9022
514	4	1	0.34092	33.6035	99.3853	57.0463	18.0323
514	4	2	41.8673	96.2422	76.2472	42.6552	13.0137
514	4	1	0.392984	34.4394	104.388	62.9403	17.2391
514	4	2	33.2519	108.18	68.8733	37.5163	9.05405
514	4	1	0.399749	45.1059	101.376	63.8574	22.0341
588	1	2	44.6596	119.67	79.5584	34.3991	9.57176
588	1	1	0.326208	32.4159	110.417	62.3311	23.4224
588	1	2	36.6555	104.128	83.1884	35.8261	11.1932
588	1	1	0.565856	41.2827	109.666	72.177	29.5593
588	1	2	35.3821	98.1645	84.8879	31.158	7.22934
588	1	1	0.331055	44.2254	109.973	61.4534	20.1227
588	1	1	0.326154	31.929	112.255	67.6427	21.8202
588	1	1	0.320073	56.8093	113.83	67.2839	21.0277
588	1	1	2.87559	40.9484	110.889	77.4564	31.7316
588	1	2	36.2656	98.8436	90.7118	45.013	12.6659
588	1	1	0.348759	32.0201	110.021	62.7253	21.3153
588	1	2	36.9831	105.815	87.5712	39.6004	10.6889
588	1	1	0.361466	39.8675	112.976	65.0342	23.692
588	1	2	39.2039	117.948	90.3275	43.6024	13.0342
588	1	1	0.412505	30.8169	113.623	67.8749	24.7657
588	1	2	37.1904	102.754	96.8483	43.4041	12.8763
588	1	1	2.68005	31.1724	114.749	79.1493	31.0858
588	1	2	37.1192	107.482	85.3238	35.0485	10.5911
588	1	1	0.410029	44.586	111.288	57.5368	22.4985
588	1	2	37.4552	107.255	98.0243	42.0548	12.3327
588	1	1	2.34159	29.1436	113.13	71.8892	28.7909
588	1	2	39.5772	105.692	93.7519	40.1926	10.9534
588	1	1	0.399653	52.6978	106.042	49.6217	16.2867
588	1	2	40.5981	118.894	91.0554	44.0139	13.4644
588	1	1	4.42509	48.0536	116.193	60.1787	23.4844
588	2	2	35.0443	91.8078	98.8146	54.7252	14.931
588	2	1	2.8047	65.0989	105.233	59.2667	20.5746
588	2	2	33.3565	89.8162	105.326	61.048	15.1593
588	2	1	2.47906	83.5985	108.98	63.1549	22.7495
588	2	2	34.0697	100.926	103.822	63.7782	21.488
588	2	1	2.38466	75.0572	108.297	71.923	28.6996
588	2	1	0.0267778	80.6418	105.9	60.573	20.7213
588	2	2	31.8927	87.47	106.454	58.2599	19.5985
588	2	1	8.46118	72.6316	107.829	63.1131	21.5886
588	2	2	31.9668	97.0307	107.884	71.6852	22.8149
588	2	1	7.18796	69.2013	108.583	64.6045	22.7692
588	2	1	2.66919	71.9387	109.692	64.502	21.3592
588	2	2	42.4632	88.1724	106.249	66.9131	24.3463
588	2	1	0	69.0105	106.235	62.6702	25.3024
588	2	2	31.7919	82.4795	100.286	52.7732	16.9477
588	2	1	2.80132	66.46	105.398	56.8379	19.7017
588	2	2	28.5523	88.1376	103.203	57.8592	16.3378
588	2	1	5.65319	65.3261	105.389	59.2395	17.9621
588	3	2		34.4262	107.381	61.986	17.0051
588	3	1		24.1235	103.598	62.6816	21.44
588	3	2	0.385715	33.3968	95.4458	55.2062	14.9968
588	3	1	2.88651	29.5402	107.843	68.9905	26.6323
588	3	2	0.416495	31.9453	102.134	66.2128	24.9447
588	3	1	0.414125	37.5978	107.215	77.6179	33.9631
588	3	2	0.48258	38.063	110.5	66.1411	19.1994
588	3	1		33.0353	105.15	65.2268	25.0846
588	3	2	0.829752	34.1624	104.641	68.1511	23.8364
588	3	1	0.457289	17.5457	104.254	62.2895	23.5355
588	3	2	0.416205	35.2929	106.694	65.4754	20.03
588	3	1		29.5526	106.761	70.5657	25.8936
588	3	2	0.533092	34.6575	98.5844	59.7711	19.6086
588	3	1	0.470294	28.6497	103.829	62.8633	20.3273
588	3	2	0.632887	35.1205	103.929	64.5585	26.1053
588	3	1		15.4793	106.257	70.5142	27.0437
588	3	2	2.90856	33.5196	109.033	68.8691	22.1821
588	3	1		27.8988	108.123	67.5354	23.1532
588	3	2	0.70905	31.5961	99.7198	58.1784	16.8947
588	3	1		19.5394	106.03	68.4768	29.1376
588	4	2	7.93931	72.2966	105.638	78.6093	32.7027
588	4	1	0.307006	36.0405	96.2217	63.1941	26.651
588	4	2	8.20627	74.1613	108.916	79.0557	35.2842
588	4	1	2.78559	31.7797	98.8769	66.0164	31.1489
588	4	2	3.56928	67.8127	107.515	77.079	29.012
588	4	1	0.510911	32.8711	99.9541	70.7263	34.1068
588	4	2	2.69149	38.9309	104.929	76.7278	32.9991
588	4	1		38.8105	100.269	70.1669	31.4868
588	4	2	15.3585	55.3154	106.466	76.3697	30.1073
588	4	1	0.413553	32.5817	98.2766	66.9882	26.6698
588	4	2	10.8614	62.3102	106.582	82.3319	34.436
588	4	1	0.625153	35.0789	97.8062	65.0051	24.6057
588	4	2	21.9809	71.9631	107.079	81.9362	32.9349
588	4	1	0	32.6719	97.227	65.186	31.4782
588	4	2	0	33.0941	105.129	77.243	33.3371
588	4	1	0.366516	37.1982	97.974	66.0368	32.3813
588	4	2	2.97361	51.896	101.79	74.9388	27.6618
588	4	1		36.4735	98.1248	67.5509	28.3175
588	4	2	11.4584	63.6701	106.362	81.2409	37.9812
588	4	1	2.98151	36.7404	103.211	75.2035	36.9106
671	1	2		43.7319	83.2637	33.6324	11.7358
671	1	2	2.24376	63.2812	92.4293	40.6411	12.3968
671	1	1		5.86695	111.208	54.6671	16.901
671	1	2		59.4551	100.046	46.6098	12.3286
671	1	1		0.950602	104.374	37.2497	7.71368
671	1	2		46.8544	88.0597	40.7502	12.9411
671	1	1		8.82335	104.188	45.9138	11.7316
671	1	2		74.1338	98.6934	61.5111	19.9134
671	1	1		2.02025	106.645	58.6206	16.1963
671	1	2	1.03498	75.8887	82.268	34.5158	10.285
671	1	1	1.0532	51.2755	97.0955	39.2752	11.2429
671	1	2		64.5219	79.7473	36.3616	12.7473
671	1	1	2.0289	46.5815	103.097	37.1313	11.6439
671	1	2	1.10367	77.0619	76.2345	28.3719	8.45159
671	1	1		65.5754	100.7	39.1328	9.92953
671	1	2	1.09018	72.5325	72.764	25.018	8.45991
671	1	1		44.8567	111.778	54.7019	14.9111
671	1	2	2.76775	85.076	92.3473	38.8693	11.6417
671	1	1		23.0048	112.997	58.5715	14.9211
671	2	2	9.09069	111.803	97.3467	51.4541	16.2201
671	2	1	0.336311	61.8728	98.2679	56.8074	16.118
671	2	2	29.4252	90.0109	105.546	63.3355	23.5954
671	2	1	0	63.1953	108.558	76.8795	31.8835
671	2	2	24.3736	74.159	87.0395	42.4644	9.7719
671	2	1	0	81.4987	105.533	68.7782	25.3698
671	2	2	31.7752	116.038	98.3395	56.0344	19.8294
671	2	1	0	66.4086	107.11	55.706	15.2906
671	2	2	33.0552	117.3	99.5206	62.981	23.3206
671	2	1		34.6733	102.432	53.6283	13.909
671	2	2	28.3553	107.958	96.3101	52.7746	15.0894
671	2	1	0	62.0237	105.851	65.5817	24.3635
671	2	2	32.4144	119.481	100.859	61.2285	20.268
671	2	1	0.801274	86.55	107.92	69.7454	27.713
671	2	2	31.976	111.452	97.8543	56.3617	16.1082
671	2	1		48.1929	107.708	72.1668	27.5885
671	2	2	31.3885	108.383	87.0943	42.3458	13.0757
671	2	1	0	100.542	108.106	71.9945	29.5223
671	2	2	16.112	95.9772	104.312	64.005	22.0963
671	2	1	0	81.8364	107.604	64.8579	23.4279
671	3	2	0.500179	55.5364	80.217	39.8873	10.961
671	3	1		8.17385	103.99	55.9283	16.9643
671	3	2	0.55461	69.6394	93.3216	53.8434	16.5001
671	3	1		26.0049	93.1759	46.754	12.99
671	3	2	0.526806	77.597	87.2593	43.4139	14.939
671	3	1		3.32182	93.8346	47.5631	14.4864
671	3	2	0.445337	72.426	63.9827	24.5606	6.34443
671	3	1		6.93762	89.9179	36.884	9.91697
671	3	1		12.3727	98.1054	56.9478	17.8422
671	3	2	3.18285	63.8803	69.5101	29.221	7.21301
671	3	1		17.0094	105.318	61.0002	22.1538
671	3	2	2.81144	86.8253	84.9698	48.0622	16.0165
671	3	1		25.6744	99.3734	61.8272	25.1938
671	3	2	14.6611	108.68	63.0212	24.4855	8.30824
671	3	1		9.38682	98.4781	56.0842	17.7398
671	3	2	3.8157	89.805	87.6834	50.8971	14.7575
671	3	1		13.0104	98.495	56.258	18.4892
671	3	2	0.577736	52.8438	84.458	40.9663	12.7392
671	3	1		7.11904	94.3059	51.3158	15.377
671	4	2	54.213	142.877	64.4403	29.8223	3.0616
671	4	1	0	68.8747	69.173	26.4321	2.5783
671	4	2	40.7979	131.62	69.849	39.0743	7.60999
671	4	1	7.94325	109.682	75.791	35.5022	4.56971
671	4	2	42.2897	132.502	68.9991	35.1727	5.67431
671	4	1	3.64594	86.847	82.0229	40.9963	5.1306
671	4	2	44.3426	141.031	69.3642	32.3797	3.85377
671	4	1	19.6444	94.3446	77.9118	41.3008	7.6341
671	4	2	54.1859	139.553	70.4151	40.5425	7.13354
671	4	2	120.851	143.687	76.7646	39.9552	6.53884
671	4	1	0	81.4854	83.5555	43.3601	7.85017
671	4	2	67.0952	147.333	72.1858	42.1985	7.55648
671	4	1	37.0652	112.342	70.6807	30.3844	2.40781
671	4	2	40.1641	150.326	72.1921	34.8016	5.5672
671	4	1	11.6432	90.6457	65.0862	29.8462	2.78715
671	4	2	80.794	134.106	71.3883	39.257	7.55
671	4	1	1.21831	84.5264	80.2277	42.8535	9.71827
671	4	2	35.3731	124.428	78.7069	44.3121	8.1961
671	4	1	0	93.265	82.0697	47.8315	9.78739
749	1	2	6.72784	90.133	105.931	61.3931	18.307
749	1	1	0.687503	106.718	100.691	61.212	22.8419
749	1	2	19.2333	120.227	110.388	65.6568	22.0211
749	1	1	0.801133	75.6554	105.632	69.9511	27.8056
749	1	2	4.00753	82.2516	105.217	78.3758	29.9618
749	1	1	0.741655	93.009	104.999	74.7204	24.187
749	1	2	4.04025	102.811	104.456	82.1378	27.0498
749	1	1	2.22712	81.2728	97.1786	55.4317	16.0501
749	1	2	14.4562	92.5335	103.856	65.8439	17.5597
749	1	1	2.93774	108.175	105.902	68.0971	25.2051
749	1	2	6.12967	86.8941	101.554	69.9551	24.9932
749	1	2	4.51062	86.4882	104.551	56.3231	18.0746
749	1	1	0.7275	97.187	101.406	77.9225	25.5686
749	1	2	0.723243	87.5898	100.249	60.2598	2.08099
749	1	1	0.750604	75.9522	104.235	68.3741	25.9651
749	1	2	19.3472	106.028	109.505	73.1236	21.5628
749	1	1	0.759862	36.4899	102.562	72.9555	24.7011
749	1	2	25.2624	115.13	106.64	69.2964	22.6055
749	1	1	0.732701	42.6609	108.185	77.1215	28.2775
749	1	2	18.2165	110.79	104.949	77.6251	27.6046
749	1	1	0.784922	127.809	109.764	77.4371	28.9827
749	1	2	34.9012	122.954	113.326	63.9134	18.4791
749	1	1	1.82836	90.2547	103.528	88.8954	33.0496
749	1	2	5.15307	84.6608	110.152	63.9171	20.3277
749	1	1	19.1627	101.42	106.301	80.6314	30.1986
749	2	2	62.2065	154.788	102.339	65.0358	23.4722
749	2	2	43.2439	107.139	99.4124	56.4704	18.424
749	2	1	0.570349	62.503	111.11	81.1426	32.9167
749	2	2	33.8094	124.167	107.312	64.6158	20.9671
749	2	1	0.542227	86.2326	109.286	73.4943	31.2201
749	2	2	32.555	115.855	104.286	66.1305	23.7132
749	2	1	0.56107	91.3635	112.82	83.2815	36.4814
749	2	2	34.834	120.462	105.869	66.3957	3.33465
749	2	1	0.567835	101.063	109.392	81.1663	36.6661
749	2	2	37.1007	119.445	101.788	63.1178	24.8639
749	2	1	0.646572	72.8074	109.306	76.86	32.5366
749	2	2	37.0789	93.9642	102.683	63.7482	23.3654
749	2	1	0.628089	79.9202	107.682	85.5184	42.4365
749	2	2	49.3352	143.363	107.439	70.2739	26.2348
749	2	1	0.586051	78.5962	112.017	76.2862	35.8725
749	2	2	47.3653	131.457	102.43	54.725	16.5955
749	2	1	1.76219	79.3438	100.484	87.7328	41.2788
749	2	1	0.630521	109.457	111.214	71.1639	28.313
749	2	2	84.8546	120.243	105.98	69.2867	27.3953
749	2	1	0.662945	76.2477	107.755	84.7163	40.0037
749	3	2	1.26489	72.8372	100.01	61.3535	21.1332
749	3	1	0	30.4469	92.3294	49.4782	11.7328
749	3	2	2.45632	43.5608	105.551	73.6299	27.0884
749	3	1	0	29.2505	100.472	70.0681	28.8825
749	3	2	0	55.1331	101.039	60.9778	21.8341
749	3	1	0	30.7685	100.972	69.5237	25.0199
749	3	1	2.24797	34.7276	103.123	73.957	33.7577
749	3	2	1.32988	46.5285	104.378	75.7641	29.8517
749	3	1		24.9691	94.6142	60.9226	20.6367
749	3	2	0	37.5628	103.3	66.6798	25.2312
749	3	1	0	30.5577	93.3617	55.1249	17.822
749	3	2	0	53.7321	101.471	65.5744	26.6493
749	3	1	0	26.1597	105.134	69.6353	29.3453
749	3	2	0.266474	52.0224	97.8805	56.6807	22.0159
749	3	1		23.4629	107.51	74.8827	31.2365
749	3	2		28.9457	107.354	83.7074	39.9995
749	3	1	0	31.2861	99.1423	68.2226	25.4643
749	3	2	0	47.7447	108.061	74.8081	31.3751
749	3	1		15.5207	107.507	74.8112	31.3159
749	4	2	14.7876	104.923	101.176	74.9408	37.3153
749	4	1	0	36.8844	99.9457	76.758	37.454
749	4	2	11.6487	131.17	99.1329	70.2709	32.5497
749	4	1	0	39.29	102.923	74.4411	36.267
749	4	2	7.67481	93.3088	100.806	78.1307	39.2198
749	4	1	0	41.7664	102.125	76.1134	35.1303
749	4	2	2.00729	53.3158	106.315	84.1401	44.2037
749	4	1	0	54.5177	99.091	73.3017	33.1783
749	4	2	18.0833	126.557	99.2491	74.9157	35.6798
749	4	1		13.0074	94.6759	68.7962	27.3056
749	4	2	16.386	107	103.371	80.9701	43.3753
749	4	1	0	32.6945	108.709	86.1313	45.5012
749	4	2	2.68332	75.347	104.919	81.0468	41.9722
749	4	1	0	42.0475	102.302	74.2313	33.4828
749	4	2	3.95201	88.6912	105.809	81.022	36.7404
749	4	1	2.63821	44.4592	97.5362	70.2797	32.9698
749	4	2	8.22227	108.322	100.972	81.3491	47.531
749	4	2	3.35467	60.5229	105.421	84.7166	47.2326
749	4	1	0	40.8759	106.148	80.3844	42.9101
769	1	1	0.713827	77.6404	106.459	63.3377	21.8177
769	1	2	1.70003	36.3289	107.728	77.8582	30.3147
769	1	1		54.5778	92.4281	75.5802	29.7023
769	1	1	2.71984	43.4477	110.696	83.6515	41.8159
769	1	1	6.03993	41.0818	104.103	75.9733	25.8711
769	1	1	28.5803	85.3009	105.936	77.4196	26.4579
769	2	1	0.843403	74.0424	110.787	77.6232	28.4258
769	2	1	0.840203	42.0325	113.401	76.6969	27.4729
769	2	2	0.762775	96.4184	108.645	70.6656	29.0116
769	2	1	1.75773	83.5603	113.151	80.7765	35.9048
769	2	1	1.15007	81.2422	106.901	69.7259	30.935
769	2	2	24.6523	90.6347	99.2421	59.6056	18.1284
769	2	1	1.08454	83.2968	103.926	59.4043	5.74554
769	2	2	25.3495	85.7075	103.368	58.6385	18.4816
769	2	1	0.932513	59.5035	110.58	81.044	40.8752
769	2	2	29.7994	125.767	110.705	74.5993	32.9935
769	2	1	0.887156	78.725	108.134	81.2073	41.4622
769	2	2	21.6084	134.084	100.244	57.5872	21.4913
769	2	1	1.18832	56.0718	108.895	87.2823	44.8479
769	2	2	24.2951	115.885	104.195	65.3564	24.6633
769	2	1	1.29393	63.901	104.726	81.7871	37.9397
769	2	2	26.5229	130.118	102.876	59.9549	21.0812
769	3	2	0	72.9606	86.7218	40.2209	12.5455
769	3	1	1.9554	52.0544	103.735	62.0358	18.2914
769	3	2	2.384	57.247	93.1722	51.8262	15.2779
769	3	1		31.5734	98.3891	63.6219	18.5592
769	3	2	0	68.8833	88.0386	40.8166	9.89034
769	3	1	0	46.3706	99.5222	60.1519	16.5993
769	3	2	0	33.091	92.0093	55.9671	17.4655
769	3	1	0	45.7188	98.1618	65.1913	20.9601
769	3	1		39.3959	103.685	61.883	16.799
769	3	2	0.509666	75.0034	97.329	59.2036	19.9186
769	3	1	0	48.5721	100.598	67.3854	21.1181
769	3	2	2.6448	64.6492	95.6422	56.4979	16.919
769	3	1	0.934262	50.1703	100.06	62.2641	23.9737
769	3	2	3.6667	94.5063	97.7707	51.3156	14.1125
769	3	1	0.320423	36.6651	101.148	75.3511	28.8398
769	3	2	0.0742499	79.2402	93.188	52.6026	17.8031
769	3	1	0	33.6668	101.061	63.0581	19.1266
769	3	2	0.484493	54.08	101.193	67.9824	27.4657
769	3	1	0	44.926	106.93	75.9439	31.4079
769	4	2	31.7021	135.039	107.056	75.8103	37.9258
769	4	1	19.9875	102.27	106.475	76.9575	33.9071
769	4	2	0	92.3009	106.364	78.0265	39.5335
769	4	1	14.0117	106.498	102.463	73.6752	34.8144
769	4	2	16.7974	111.207	107.232	77.9557	38.8442
769	4	1	14.4309	104.149	106.217	75.6015	26.6286
769	4	1	28.5655	141.085	101.739	78.7219	40.7258
769	4	2	33.151	138.405	105.353	77.5286	35.6983
769	4	1	19.375	102.577	108.579	81.385	39.4131
769	4	2	17.6651	120.07	106.588	81.1883	42.8561
769	4	1	31.5795	119.888	111.085	83.1848	40.1539
769	4	2	19.8583	98.5612	102.257	77.6058	35.4711
769	4	1	37.5277	138.726	110.419	83.6635	40.3829
769	4	2	0.433969	155.155	84.1028	67.0323	24.0627
769	4	1	29.5281	111.633	106.509	78.4825	35.1297
769	4	2	28.0781	131.722	100.678	72.2799	30.8673
769	4	1	27.6414	125.998	102.33	74.0425	29.3501
769	4	2	35.7204	134.18	98.7751	69.5342	28.2753
769	4	1	5.0223	115.212	101.689	77.0246	34.0358
769	4	2	8.42354	132.837	104.775	81.4699	36.3832
769	4	1	0.39495	66.0499	108.853	76.1201	29.5949

## Sheet: In-lab last tests
Subject	Prosthesis	Leg	vGRF_at_p20	vGRF_at_p10	vGRF_at_n10	vGRF_at_n20	vGRF_at_n30
328	2	2	2.5693	113.088	100.488	59.583	19.4459
328	2	1	28.3821	104.11	88.3608	43.6696	11.3483
328	2	2	0.412006	85.2456	94.3444	57.4683	20.1088
328	2	1	57.2971	99.2025	80.586	33.1284	9.48421
328	2	2	0.495402	113.504	103.08	62.8787	21.6136
328	2	1	35.2758	88.6083	90.6633	43.2211	11.2456
328	2	2	0.869322	93.4751	109.318	72.32	28.4094
328	2	1	41.3797	109.824	76.3815	32.2935	7.13379
328	2	2	5.00006	97.9662	107.528	69.1967	28.6487
328	2	1	31.2784	94.4115	77.8665	32.0559	7.324
328	7	2	0	57.4472	120.946	75.3359	23.2318
328	7	1	1.6359	69.6672	108.471	47.923	17.6794
328	7	2	0	98.8173	108.429	63.7099	20.0333
328	7	1		54.1634	9.36573
328	7	2	0	125.786	106.959	57.1911	17.0186
328	7	1		119.298	12.72
328	7	2	126.238
328	7	1		121.828	9.10512
328	7	2
328	7	1		101.512	9.51646
328	8	2	2.15836	118.944	92.1058	53.7496	21.371
328	8	1	36.8472	101.553	93.7997	51.1254	16.4756
328	8	2	12.943	114.307	96.0469	56.9494	22.814
328	8	1	31.4137	96.3621	95.4539	48.7084	15.8785
328	8	2	20.1854	123.961	90.9572	47.5195	14.3545
328	8	1	35.4783	106.825	97.9561	53.3782	17.9335
328	8	2	0.388833	126.459	100.949	58.7649	20.7145
328	8	1	13.7171	116.725	93.9379	49.9674	15.4475
328	8	2	2.72703	125.193	100.329	60.5441	25.7095
328	8	1	33.8151	99.5465	94.8488	49.1248	13.3719
167	2	2	63.8877	110.914	114.257	70.2846	22.429
167	2	1	98.59	136.156	77.6293	28.2802	2.20149
167	2	2	75.6617	112.219	114.976	66.5846	12.5397
167	2	1	118.559	132.949	82.9525	35.1782	4.26113
167	2	2	79.6261	99.2878	114.995	78.1366	21.2157
167	2	1	111.682	142.855	76.9406	27.4743	4.03116
167	2	2	47.468	101.523	116.275	72.0721	18.5462
167	2	1	98.3504	131.757	78.2556	29.4822	2.57494
167	2	2	61.9424	110.309	113.262	77.3024	22.3967
167	2	1	124.192	140.981	78.9736	30.3367	3.58965
167	7	1	55.2787	154.365	97.6745	40.3373	11.3653
167	7	1	34.5758	133.237	96.2638	33.4664	6.59303
167	7	1	48.9954	143.142	97.7519	34.3453	5.29148
167	7	2	70.7803	158.502	117.68	76.5584	12.197
167	7	1	46.6374	137.403	96.1059	37.8569	8.07962
167	7	2	44.3704	125.243	119.131	48.8247	3.53481
167	7	1	2.87806	152.209	97.842	37.3262	8.98859
167	7	2	55.9549	125.072	115.339	64.4108	13.5507
167	7	1	23.4739	106.836	104.527	41.4664	10.5596
167	7	2	61.7323	142.491	110.792	59.9878	9.48574
167	7	1		0.599802	64.3302	15.8007	3.14519
167	8	2	124.933	121.194	111.402	72.9075	24.3083
167	8	1	43.6344	106.161	97.0141	58.6833	16.3845
167	8	2	151.781	110.194	113.297	81.6307	31.5061
167	8	1	121.975	108.51	107.582	60.9076	15.3022
167	8	2	125.811	102.988	115.497	76.2584	14.5889
167	8	1	41.6265	97.2121	118.196	71.759	23.6149
167	8	1	53.7118	118.502	103.755	58.3123	16.682
167	8	2	57.262	107.818	107.8	77.4066	21.5989
167	8	1	31.5539	84.6165	101.579	60.6096	15.4022
167	8	2	129.42	104.185	118.201	86.5655	25.4989
167	8	1	79.1928	118.701	104.403	62.9114	17.4193
602	2	2	51.8637	133.017	106.977	63.4994	13.7849
602	2	1	48.2887	114.595	103.3	46.4168	4.08823
602	2	2	46.6649	105.791	101.356	56.6032	11.8107
602	2	1	53.5322	119.963	113.144	61.9837	12.8625
602	2	2	50.1104	148.601	103.384	52.7244	3.53402
602	2	1	45.5332	125.608	113.279	59.0231	12.9966
602	2	2	45.298	125.514	110.39	66.6768	16.3456
602	2	1	44.275	130.757	103.924	48.9904	7.07904
602	2	2	39.3463	99.6553	107.717	70.6608	14.6226
602	2	1	42.5939	132.261	100.746	49.2501	6.84192
602	7	1	0	77.2869	109.571	62.8986	16.7427
602	7	2	56.0013	134.139	116.741	65.0332	15.9418
602	7	1	9.15224	146.371	103.787	50.8197	11.7893
602	7	2	28.1786	117.175	121.805	72.5591	15.763
602	7	1	19.0046	120.424	111.352	57.799	12.1412
602	7	2	34.5335	129.17	113.909	63.0585	2.97346
602	7	2	45.7744	134.794	111.903	64.3722	10.7706
602	7	1	9.5406	107.197	114.572	75.8004	19.0465
602	7	2	29.1138	130.691	106.162	62.7269	12.8041
602	7	1	12.045	116.17	116.843	60.6366	15.3341
602	8	2	2.85416	129.414	112.827	77.5037	31.2769
602	8	1	117.546	101.401	62.2613	10.551
602	8	2	15.683	107.77	124.249	80.6078	30.6369
602	8	1	97.6506	105.464	61.5015	12.3457
602	8	2	0	93.3944	117.408	85.3478	34.9645
602	8	1	116.812	96.2539	63.8433	17.2363
602	8	2	32.3678	109.018	118.775	78.4012	28.6847
602	8	1	86.261	105.108	66.4706	18.8434	3.45126
602	8	2	27.6529	101.145	118.109	83.4503	30.6988
602	8	1	107.734	103.954	60.7584	7.42687
200	2	2	114.355	107.22	88.6513	33.9774	2.89043
200	2	1	0.328711	52.9642	105.784	59.4537	13.1362
200	2	2	111.668		65.6204	21.6648	2.90488
200	2	1	1.25995	49.8743	113.498	66.9871	18.4182
200	2	2	105.73	150.741	68.5956	21.8548	1.4216
200	2	1	0.63389	86.3767	111.006	61.7125	16.6534
200	2	2	113.494		50.2332	13.9699	1.86921
200	2	1	1.33608	73.1396	104.55	55.1399	12.8401
200	2	2	112.206	123.336	53.1164	14.7029
200	2	1	2.24263	60.6833	98.7434	44.6899	4.29592
200	7	2		40.8761	122.444	100.534	56.0331
200	7	1		65.86	117.671	67.7049	20.5484
200	7	2		34.8067	120.793	92.5266	50.0903
200	7	1		9.06561	113.738	65.7393	19.6378
200	7	2	0.333929	94.2983	122.585	89.5037	44.3788
200	7	1	0.332636	92.5702	112.132	55.2634	17.9269
200	7	2		44.8535	113.906	98.1302	50.3533
200	7	1		41.9037	106.808	51.7693	9.08187
200	7	2	0.383079	61.3406	113.775	93.7829	46.3468
200	7	1	0.341802	83.4648	105.003	46.6047	11.7329
200	8	2	0.760576	89.5713	117.035	87.2592	45.232
200	8	1		21.2597	118.181	88.3966	29.3767
200	8	2	0	92.4145	106.245	57.7997	22.314
200	8	1		77.4753	119.12	67.3292	16.6778
200	8	2	0	102.567	117.564	85.3463	39.6439
200	8	1		65.9068	121.524	74.9755	22.5484
200	8	2	0.733738	114.444	116.859	81.8843	36.0802
200	8	1		49.8364	113.098	84.5743	31.7717
200	8	2	0	117.22	117.472	90.5956	37.1587
200	8	1		29.2025	118.392	88.5893	33.7381
906	2	2	36.7112	105.421	97.3256	58.4331	10.1776
906	2	1	108.995	119.156	89.3534	52.3894	14.1033
906	2	2	21.7276	102.603	101.594	75.8028	15.523
906	2	1	80.7146	104.035	88.046	41.733	9.08594
906	2	2	18.5009	108.451	104.858	59.5477	2.77842
906	2	1	57.0536	93.1449	91.2449	55.3652	16.3335
906	2	1	107.212	108.391	92.037	58.4105	20.5963
906	2	2	39.4881	129.566		106.269	0.701472
906	2	2	44.385	119.825	103.264	38.0933
906	2	1	132.704	133.931	91.8168	51.7707	14.3824
906	7	2			2.89158
906	7	1	29.5658	107.037	97.8268	59.3224	16.442
906	7	2			7.96331
906	7	1	8.73069	99.509	101.74	61.1144	19.8884
906	7	2			6.6369
906	7	1	14.7038	103.67	95.4249	55.9876	17.333
906	7	2			8.5244
906	7	1	0.75651	113.776	100.445	76.2037	25.5768
906	7	2			9.66786
906	7	1	4.22255	96.1811	58.8081	16.8077	3.40186
906	8	2	1.04854	103.48	93.5468	21.4363
906	8	1	37.7985	97.4435	97.8667	57.7554	8.9689
906	8	2	12.231	109.783	95.3739	55.8555	23.7527
906	8	1	62.8195	114.374	101.449	65.0635	21.6915
906	8	2	54.5033	113.008	90.9741	44.4323	8.86971
906	8	1	34.1573	81.1112	106.446	74.8395	26.0426
906	8	2	3.91086	98.8987	90.9355	60.1401	30.5525
906	8	1	31.8691	64.8678	103.459	66.0558	19.5609
906	8	1	104.968	112.456	105.98	60.242	17.4544
906	8	2	45.8716	105.596	103.772	66.3394	6.89383
906	8	1	47.3285	98.7548	99.4354	56.5299	17.2791
155	2	2	136.348		25.035	1.70967
155	2	1	94.8752	110.486	109.188	58.1183	6.54011
155	2	2	127.967		24.5229
155	2	1	54.8465	131.378	90.0088	32.2662	3.08618
155	2	2	131.322		31.4187	3.1934
155	2	1	37.1508	106.057	98.7834	29.5701	2.90362
155	2	2	140.75		27.6269
155	2	1	58.3108	132.255	99.1743	36.9232	3.27731
155	2	2	148.854		24.543
155	2	1	68.0039	144.795	97.7507	39.3563	4.62655
155	7	2	51.4006	149.049	118.558	74.001	14.7581
155	7	1	121.39	101.017	35.0138	4.89556
155	7	2	94.8883	143.757	101.859	56.7678	7.73407
155	7	1	129.664	95.8751	39.1805	9.18355
155	7	2	91.7652	140.981	117.263	63.5444	8.45744
155	7	1	129.491	96.005	32.8471	6.04276
155	7	2	80.5893	137.885	119.407	80.0778	5.53133
155	7	1	121.26	96.8147	39.915	8.1413
155	7	2	86.9523	147.933	110.944	51.9002	7.18884
155	7	1	134.826	88.9358	28.8109	4.48402
155	8	2	52.7723	130.649	115.435	69.8984	7.78821
155	8	1	44.6216	117.02	107.065	42.5256	3.55082
155	8	2	113.176	133.797	103.527	46.0913	2.72039
155	8	1	54.5087	116.06	99.3932	39.7599	2.69612
155	8	2	26.9133	131.633	106.861	57.9108	14.994
155	8	1	36.735	108.49	110.494	56.6517	3.03543
155	8	2	80.3687	130.34	116.826	63.4321	1.95549
155	8	1	48.7131	116.761	111.612	55.8125	8.92131
155	8	2	40.386	138.468	112.906	58.6373	9.21066
155	8	1	51.5611	112.162	104.01	48.4537	4.79839
769	2	2
769	2	1
769	2	2
769	2	1
769	2	1	38.8673	16.7947
769	2	2
769	2	1			108.471	101.704	78.6593
769	2	2
769	2	1
769	2	2			64.1122	55.801	42.2351
769	2	1
