# Supplementary material for: A functional approach towards the design, development, and test of an affordable dynamic prosthetic foot
Source: PLoS One. 2022 May 6;17(5):e0266656. doi: 10.1371/journal.pone.0266656 (PMC9075626; doi:10.1371/journal.pone.0266656)
Supplement: S3 Dataset — This dataset presents the results used to generate Figs 8 and 9. The data summaries the measurements obtained with the compression test setup. (XLSX) [file pone.0266656.s003.xlsx]

## Sheet: Data Fig 8a
	2018-05-15				2018-05-15				2018-05-15				2018-05-15				2018-05-15				2018-05-15
	Ppro +10deg				Ppro +20deg				Ppro 0deg				Ppro -10deg				Pproto-20deg				Pproto-30deg
	Dep offset	Dep	Force		Dep offset	Dep	Force		Dep offset	Dep	Force		Dep offset	Dep	Force		Dep offset	Dep	Force		Dep	Dep	Force
	mm	mm	N		mm	mm	N		mm	mm	N		mm	mm	N		mm	mm	N		mm	mm	N
	0	0	0		0	0	0		0	0	0		0	0	0		0	0	0		0	0	0
	-0.5125	0.4875	9.53215		-0.845973	0.654027	8.76608		-0.687612	0.712388	9.31356		-1.93417	4.06583	13.3706		-5.65952	7.34048	11.9217		-6.4947	7.5053	10.0892
	-0.405517	0.594483	21.2713		-0.70048	0.79952	18.9632		-0.626039	0.773961	15.8432		-1.26218	4.73782	28.4965		-5.58181	7.41819	13.6036		-6.48007	7.51993	12.124
	-0.225447	0.774553	41.7143		-0.409009	1.09099	39.2009		-0.398708	1.00129	33.328		-0.413035	5.58696	52.9626		-4.51816	8.48184	19.9383		-5.34947	8.65053	19.1592
	-0.0838394	0.916161	58.3356		-0.138435	1.36156	59.5618		-0.163239	1.23676	50.4579		0.323862	6.32386	76.4712		-2.49853	10.5015	34.6064		-3.11702	10.883	31.8023
	0.0324135	1.03241	71.8465		0.0648872	1.56489	75.8862		0.0514424	1.45144	66.0488		0.86613	6.86613	94.7947		0.103987	13.104	64.7518		0.068223	14.0682	50.2435
	0.144677	1.14468	85.057		0.218946	1.71895	88.8632		0.247693	1.64769	80.0879		1.25136	7.25136	108.131		2.52203	15.522	110.132		3.77634	17.7763	84.9279
	0.257283	1.25728	98.1412		0.357488	1.85749	101.35		0.431808	1.83181	93.4973		1.57187	7.57187	119.559		3.96857	16.9686	150.559		7.14454	21.1445	132.189
	0.368786	1.36879	111.217		0.49121	1.99121	113.908		0.613577	2.01358	106.724		1.8845	7.8845	130.972		4.4585	17.4585	166.184		9.32754	23.3275	175.939
	0.480921	1.48092	124.527		0.623181	2.12318	126.93		0.79511	2.19511	120.038		2.20869	8.20869	142.97		4.51489	17.5149	166.97		10.2017	24.2017	196.05
	0.591144	1.59114	137.781		0.754821	2.25482	140.049		0.977262	2.37726	133.396		2.55137	8.55137	155.83		4.52806	17.5281	167.045		10.3256	24.3256	197.612
	0.70328	1.70328	151.006		0.886864	2.38686	153.388		1.15817	2.55817	146.517		2.89735	8.89735	169.211		4.65533	17.6553	172.058		10.3067	24.3067	199.172
	0.81507	1.81507	164.563		1.01454	2.51454	166.846		1.33848	2.73848	159.789		3.23796	9.23796	182.703		4.9273	17.9273	181.98		10.5591	24.5591	204.671
	0.92566	1.92566	177.948		1.13803	2.63803	180.107		1.51506	2.91506	173.178		3.57552	9.57552	196.119		5.28569	18.2857	195.334		10.873	24.873	211.421
	1.03435	2.03435	191.367		1.25884	2.75884	193.364		1.69008	3.09008	186.496		3.90316	9.90316	209.673		5.67625	18.6763	209.971		11.3627	25.3627	226.218
	1.14175	2.14175	204.519		1.37825	2.87825	206.57		1.86459	3.26459	199.818		4.21963	10.2196	223.167		6.06337	19.0634	224.511		11.8638	25.8638	242.555
	1.24814	2.24814	217.939		1.49659	2.99659	219.892		2.03846	3.43846	212.999		4.52283	10.5228	236.491		6.43277	19.4328	238.659		12.2465	26.2465	257.889
	1.35247	2.35247	231.154		1.61506	3.11506	233.345		2.21242	3.61242	226.456		4.81912	10.8191	249.564		6.78438	19.7844	252.077		12.5905	26.5905	271.689
	1.45561	2.45561	244.658		1.73013	3.23013	246.748		2.3854	3.7854	239.81		5.11157	11.1116	262.829		7.12568	20.1257	265.298		12.9037	26.9037	284.262
	1.5585	2.5585	257.953		1.84401	3.34401	259.858		2.55658	3.95657	253.173		5.39868	11.3987	276.409		7.46081	20.4608	278.309		13.2095	27.2095	296.473
	1.65719	2.65719	271.341		1.95685	3.45685	273.268		2.72734	4.12734	266.435		5.67581	11.6758	289.674		7.79821	20.7982	291.384		13.523	27.523	309.755
	1.75535	2.75535	284.53		2.06751	3.56751	286.644		2.89812	4.29812	279.816		5.94357	11.9436	303.31		8.13847	21.1385	304.497		13.8402	27.8402	322.739
	1.85343	2.85343	297.767		2.17854	3.67854	299.82		3.06822	4.46822	293.091		6.19939	12.1994	316.564		8.47999	21.48	318.128		14.1557	28.1557	336.332
	1.94986	2.94986	311.343		2.28863	3.78863	313.227		3.2388	4.6388	306.393		6.44597	12.446	329.752		8.81609	21.8161	331.562		14.4659	28.4659	349.658
	2.04472	3.04472	324.577		2.39614	3.89614	326.619		3.40818	4.80818	319.872		6.68586	12.6859	343.076		9.15072	22.1507	344.915		14.7766	28.7766	362.978
	2.13775	3.13775	337.834		2.50377	4.00377	339.934		3.57557	4.97557	333.142		6.91544	12.9154	356.49		9.4836	22.4836	358.346		15.0821	29.0821	376.86
	2.23073	3.23073	351.243		2.6095	4.1095	353.339		3.74401	5.14401	346.322		7.13283	13.1328	369.96		9.81035	22.8104	371.694		15.3762	29.3762	389.777
	2.32218	3.32218	364.64		2.71411	4.21411	366.763		3.91038	5.31038	359.774		7.33811	13.3381	383.183		10.1331	23.1331	385.091		15.6732	29.6732	402.821
	2.41136	3.41136	377.87		2.8178	4.3178	379.872		4.07773	5.47773	373.038		7.53182	13.5318	396.397		10.4541	23.4541	398.211		15.9774	29.9774	416.212
	2.50126	3.50126	391.194		2.92042	4.42042	393.131		4.24352	5.64352	386.351		7.72117	13.7212	409.652		10.7757	23.7757	411.507		16.28	30.28	429.579
	2.58939	3.58939	404.557		3.02282	4.52282	406.624		4.4068	5.8068	399.745		7.90305	13.9031	423.079		11.0935	24.0935	424.779		16.5834	30.5834	442.947
	2.67661	3.67661	417.947		3.12462	4.62462	419.833		4.56969	5.96969	413.001		8.07269	14.0727	436.232		11.4054	24.4054	438.304		16.8821	30.8821	456.463
	2.76274	3.76274	431.244		3.22587	4.72587	433.252		4.73208	6.13208	426.434		8.23905	14.2391	449.66		11.714	24.714	451.543		17.1753	31.1753	469.634
	2.84761	3.84761	444.618		3.3267	4.8267	446.459		4.89101	6.29101	439.76		8.39789	14.3979	462.92		12.0205	25.0205	464.883		17.4665	31.4665	483.003
	2.93164	3.93164	457.897		3.42545	4.92545	459.953		5.05133	6.45133	452.954		8.55145	14.5514	476.23		12.3221	25.3221	478.08		17.7575	31.7575	496.325
	3.01415	4.01415	471.199		3.52403	5.02403	473.213		5.2105	6.6105	466.443		8.70137	14.7014	489.397		12.6217	25.6217	491.649		18.0463	32.0463	509.59
	3.09584	4.09584	484.612		3.62106	5.12106	486.582		5.36759	6.76759	479.808		8.84623	14.8462	502.785		12.9151	25.9151	504.948		18.3363	32.3363	523.023
	3.17639	4.17639	497.842		3.71676	5.21676	499.955		5.52298	6.92298	493.089		8.98839	14.9884	516.085		13.2051	26.2051	518.122		18.6221	32.6221	536.501
	3.25528	4.25528	511.13		3.81151	5.31151	513.264		5.67616	7.07616	506.632		9.12581	15.1258	529.488		13.4931	26.4931	531.683		18.9065	32.9065	549.677
	3.33258	4.33258	524.602		3.90571	5.40571	526.62		5.82587	7.22587	519.861		9.2593	15.2593	542.746		13.7779	26.7779	544.897		19.1913	33.1913	562.987
	3.41094	4.41094	537.992		3.99821	5.49821	539.856		5.97397	7.37397	533.232		9.3912	15.3912	556.047		14.0601	27.0601	558.371		19.4731	33.4731	576.376
	3.48676	4.48676	551.298		4.09074	5.59074	553.09		6.11953	7.51953	546.628		9.52075	15.5207	569.308		14.3367	27.3367	571.607		19.7531	33.7531	589.704
	3.56173	4.56173	564.561		4.18122	5.68122	566.631		6.26196	7.66196	559.822		9.64842	15.6484	582.568		14.6082	27.6082	584.969		20.033	34.033	603.131
	3.63551	4.63551	577.878		4.27123	5.77123	579.973		6.40318	7.80318	573.205		9.77536	15.7754	595.922		14.8783	27.8783	598.18		20.307	34.307	616.484
	3.70876	4.70876	591.241		4.35993	5.85993	593.227		6.54362	7.94362	586.347		9.90011	15.9001	609.295		15.1415	28.1415	611.872		20.5765	34.5765	629.803
	3.78042	4.78042	604.666		4.44808	5.94808	606.686		6.68461	8.08461	599.885		10.0228	16.0228	622.665		15.3995	28.3995	624.913		20.8442	34.8442	643.231
	3.85064	4.85064	617.785		4.53417	6.03417	619.919		6.82262	8.22262	613.193		10.1465	16.1465	635.952		15.6547	28.6547	638.274		21.1102	35.1102	656.46
	3.9201	4.9201	631.232		4.62046	6.12046	633.294		6.95985	8.35985	626.586		10.2668	16.2668	649.191		15.9059	28.9059	651.736		21.3702	35.3702	669.87
	3.98872	4.98872	644.586		4.70458	6.20458	646.607		7.09503	8.49503	639.813		10.3857	16.3857	662.68		16.1503	29.1503	665.093		21.6274	35.6274	683.243
	4.0557	5.0557	658.001		4.78778	6.28778	659.954		7.22756	8.62756	653.267		10.5048	16.5048	675.854		16.3913	29.3913	678.457		21.8808	35.8808	696.487
	4.12134	5.12134	671.204		4.86853	6.36853	673.126		7.35902	8.75902	666.595		10.6225	16.6225	689.166		16.6255	29.6255	691.755		22.1339	36.1339	709.902
	4.18589	5.18589	684.525		4.95024	6.45024	686.399		7.48644	8.88644	680.234		10.7409	16.7409	702.655		16.8575	29.8575	704.952		22.3843	36.3843	723.157
	4.24952	5.24952	698.08		5.03083	6.53083	699.648		7.5772	8.9772	694.762		10.8575	16.8575	715.969		17.0875	30.0875	718.415		22.6316	36.6316	736.439
	4.31243	5.31243	711.23		5.11013	6.61013	713.081		7.63563	9.03563	707.366		10.9737	16.9737	729.416		17.3137	30.3137	731.503		22.8803	36.8803	749.846
	4.37431	5.37431	724.561		5.18771	6.68771	726.506		7.6869	9.0869	720.296		11.0895	17.0895	742.559		17.5356	30.5356	745.213		23.122	37.122	763.211
	4.43533	5.43533	737.798		5.26503	6.76503	739.771		7.73539	9.13539	733.491		11.2047	17.2047	755.999		17.7478	30.7478	758.443		23.3598	37.3598	776.525
	4.49497	5.49497	751.15		5.3408	6.8408	753.029		7.78162	9.18162	746.577		11.3194	17.3194	769.439		17.9573	30.9573	771.557		23.5957	37.5957	789.769
	4.55345	5.55345	764.449		5.41639	6.91639	766.474		7.82698	9.22698	760.046		11.4319	17.4319	782.59		18.1635	31.1635	785.004		23.8008	37.8008	801.025
	4.61121	5.61121	778.004		5.48958	6.98958	779.779		7.87095	9.27095	773.165		11.546	17.546	796.083		18.3644	31.3644	798.243
	4.66852	5.66852	791.268		5.5609	7.0609	793.178		7.91418	9.31418	786.428		11.5735	17.5735	799.401		18.4099	31.4099	800.975
	4.70502	5.70502	798.204		5.5917	7.0917	799.323		7.95301	9.35301	798.028
									7.95234	9.35234	798.557

## Sheet: Data Fig 8b and 8c 
Fig 8c
	Pitch angle	(deg)	30	20	15	10	5	0	-1	-5	-10	-20	-30	-40
Ppro	Dep offset	(mm)	0	1.7	4.8	5.6	4.7	2.2	8	12.2	15.9	14	8.05	0
Ppromodel	Dep offset	(mm)	0	1.7	4.4	6	4.4	2	9	12.6	16.8	16.5	10	0
Psach	Dep offset	(mm)	0	1.3	NC	7.5	5	3.1	6	10	13	17.7	7.2	0
Pk3_E	Dep offset	(mm)	0	1.1	NC	4.9	4	3.04	8	15	17.7	17.2	9	0
Pk4	Dep offset	(mm)	0	1.3	NC	7.5	5	3.1	6	10	13	17.7	7.2	0
Fig 8b
	Pitch angle	(deg)	30	20	15	10	5	0	-1	-5	-10	-20	-30	-40
Ppro	Verical GRF	(% bodyweight)	0	0.375	0.9	1.08	1.17	1.04	1.04	1.17	1.1	0.7	0.2	0
Psach	Verical GRF	(% bodyweight)	0	0.07	NC	0.625	1.08	1.17	1.17	1.08	1	0.496	0.155	0
Pk3_E	Verical GRF	(% bodyweight)	0	0.185	NC	0.8	1.08	1.04	1.04	1.1	1.05	0.65	0.22	0
Pk4	Verical GRF	(% bodyweight)	0	0.175	NC	0.825	1.1	1.04	1.04	1.05	0.93	0.565	0.24	0

## Sheet: Data Fig 9
	Fig 9a
		Angle	(deg)	1	-1	-10	-20	-30
	Ppro	Moment	(N.mm)	10000	80000	102400	62000	25500
	Ppromodel	Moment	(N.mm)	12000	81000	88000	55500	23500
	Psach	Moment	(N.mm)	27500	122000	103000	48000	17900
	Pk3_E	Moment	(N.mm)	8000	55000	115000	71677	23533
	Pk4	Moment	(N.mm)	13000	59800	92000	72500	26500
	Fig 9b
		Angle	(deg)	1	-1	-10	-20	-30
	Ppro	X	(mm)	11.9048	95.2381	131.959	135.965	130
	Psach	X	(mm)	31.55	132	113	107.84	111
	Pk3_E	X	(mm)	8.9	70	125	122.75	108.2
	Pk4	X	(mm)	15	52	105	140	119

## Sheet: Pk4 Inversion
	Pk4 Inversion
	Dep	Dep	Force
	mm	mm	N
	0	0	0
	0.724195	3.2242	11.1599
	0.842923	3.34292	13.8456
	1.03533	3.53533	18.2372
	1.30904	3.80904	25.257
	1.64838	4.14838	34.457
	2.05213	4.55213	46.0531
	2.5139	5.0139	60.1153
	3.03078	5.53078	76.8753
	3.59175	6.09175	96.0597
	4.18896	6.68896	118.114
	4.81695	7.31695	142.764
	5.46466	7.96466	169.4
	6.135	8.635	198.501
	6.81351	9.31351	230.222
	7.48842	9.98842	268.763
	8.12865	10.6287	321.284
	8.69866	11.1987	389.797
	9.15903	11.659	457.268
	9.49999	12	513.181
	9.73996	12.24	554.482
	9.90061	12.4006	581.69
	9.99693	12.4969	597.425
	10.0613	12.5613	605.317
	10.1094	12.6094	611.196
	10.1581	12.6581	618.819
	10.2057	12.7057	628.886
	10.2573	12.7573	639.86
	10.3118	12.8118	651.55
	10.3689	12.8689	663.753
	10.4269	12.9269	676.102
	10.4835	12.9835	688.526
	10.5429	13.0429	701.948
	10.6016	13.1016	714.94
	10.661	13.161	728.299
	10.7197	13.2197	741.814
	10.7786	13.2786	755.399
	10.8354	13.3354	768.747
	10.8922	13.3922	782.055
	10.9448	13.4448	794.663
	10.9762	13.4762	801.076

## Sheet: Hysteresis summary
	A second series of compression tests was performed with all the prostheses, using a servo-hydraulic axial and torsion machine (MTS 809) equipped with a 10kN load-cell (figure 3[a]). The objective was to measure prostheses stiffness and hysteresis with a good reproducibility. A constant load rate of 800N/min was used. The vertical displacement and forces data were registered with rate of 0.5Hz. Fi…
	Angle (Deg)	20	10	0	-10	-20	-30	Averaged
	Foot							all angles
	Pk4	0.093975	0.0847855	0.0664695	0.0504249	0.0547936	0.0459912	0.0660733
	Ppro	0.114575	0.108257	0.0792192	0.0828239	0.0901898	0.109919	0.0974973
	Pk3_E	0.148531	0.144974	0.103816	0.135442	0.120584	0.141945	0.132549	Compression test setup, (a) cell load (b-c) position and pitch angle adjustment (d) strain gages, (e) Prosthesis, (f) Axial guide, (g) plate controlled in displacement
	Psach	9%*	8%*	0.208872	0.244769	0.237796	0.235457	0.231723
	Above values describe the loss of energy during load/unload cycles (averaged)
	Energy restitution = 100% - loss of energy
	* These values were not expected with an heel area made of foam only and should therefore be considered with caution

## Sheet: Hysteresis Pk4
	Pk4				Pk4				Pk4				Pk4				Pk4				Pk4
	(-) 30deg				(-) 20deg				(-) 10deg				0deg				(+) 10deg				(+) 20deg
	Dep	Force	hysterese		Dep	Force	Hystherese		Dep	Force	Hystherese		Dep	Force	Hysterese		Dep	Force	Hysterese		Dep	Force	Hysterese
	mm	N			mm	N			mm	N			mm	N			mm	N			mm	N
	0	0	0		0	0	0		0	0	0		0	0	0		0	0	0		0	0	0
	1.79311	17.5013	NA		2.86113	34.7851	NA		2.9622	40.6734	NA		3.70557	42.0889	NA		3.6286	36.8517	NA		4.00849	42.3698	NA
	3.15774	37.02	37.2007		3.8817	51.3984	43.9781		3.51267	50.7586	25.1653		3.98229	55.1734	13.457		3.88943	48.6632	11.1522		4.28891	54.1412	13.5321
	4.60931	62.6248	72.3209		4.9805	70.5721	67.0108		4.13685	62.7204	35.4154		4.26901	69.976	17.9413		4.17046	62.8885	15.675		4.59682	67.3976	18.7117
	6.1364	91.7895	117.902		6.15556	90.9698	94.9105		4.83209	76.7606	48.4864		4.54944	84.7435	21.6942		4.44791	78.0319	19.549		4.91184	82.0346	23.537
	7.72288	122.958	170.346		7.40397	113.906	127.885		5.58823	92.401	63.9553		4.82115	99.4376	25.0216		4.71316	94.1401	22.8343		5.22041	97.3048	27.6694
	9.35966	155.116	227.573		8.71466	138.156	165.188		6.4204	111.295	84.7546		5.08693	113.711	28.3258		4.95835	109.96	25.0222		5.51678	112.989	31.1617
	11.0405	188.756	289.003		10.0763	164.089	205.78		7.30622	132.631	108.037		5.3496	128.097	31.7573		5.18629	125.435	26.8275		5.79752	128.5	33.8978
	12.749	223.861	352.473		11.4851	191.627	250.561		8.23719	158.886	135.698		5.60474	142.752	34.5523		5.39797	140.336	28.1292		6.06178	143.727	35.9699
	14.4781	259.211	417.65		12.9393	221.058	300.058		9.20314	195.565	171.191		5.8546	156.947	37.442		5.5972	155.088	29.4294		6.3133	158.887	38.0556
	16.2294	296.149	486.282		14.4267	251.818	351.675		10.1802	243.027	214.275		6.10094	170.75	40.3634		5.78628	169.563	30.691		6.55248	173.908	39.7995
	17.9883	332.713	553.072		15.936	284.109	404.454		11.1507	292.421	259.817		6.34546	184.776	43.4659		5.96724	183.856	31.9783		6.78245	188.552	41.6779
	19.7491	370.819	619.384		17.4584	317.906	458.236		12.1097	340.934	303.684		6.59001	198.668	46.886		6.14102	197.91	33.1704		7.00293	203.36	43.204
	21.5083	410.36	687.124		18.9891	353.326	513.746		13.0527	389	344.155		6.8305	213.221	49.527		6.31007	211.67	34.6201		7.21458	217.673	44.5559
	23.2549	449.043	750.49		20.5186	391.04	569.236		13.9676	437.903	378.278		7.04874	229.603	48.3218		6.47362	225.343	35.7365		7.4175	231.961	45.6189
	24.9875	488.874	812.546		22.0402	431.783	626.015		14.8467	487.404	406.708		7.24443	244.622	46.3998		6.63539	239.516	37.6021		7.61427	246.084	47.0333
	26.6988	529.493	871.373		23.5435	477.201	683.243		15.6715	536.993	422.488		7.42546	259.211	45.605		6.79286	253.399	38.8094		7.806	260.201	48.5342
	28.3802	569.499	923.91		25.0189	528.308	741.74		16.4313	583.912	425.798		7.5911	273.929	44.155		6.94646	267.301	39.9894		7.99477	274.2	50.4402
	30.025	611.175	970.974		26.4416	587.433	793.726		17.1152	627.824	414.374		7.74314	288.897	42.7849		7.0969	280.971	41.2408		8.1771	288.292	51.2793
	31.6215	653.336	1009.38		27.785	651.844	832.411		17.7228	667.231	393.418		7.87348	303.935	38.6352		7.24383	294.825	42.3002		8.35479	301.824	52.4297
	33.1583	697.353	1037.91		29.0192	716.309	844.241		18.2502	702.499	361.259		7.98562	318.865	34.92		7.38749	308.56	43.3418		8.52884	315.436	53.7164
	34.6288	742.197	1058.42		30.1425	777.051	838.8		18.687	732.17	313.32		8.08278	332.514	31.6435		7.52754	322.467	44.1872		8.70064	329.391	55.391
	36.0193	786.954	1063.11		31.1488	834.201	810.648		19.0421	755.444	264.069		8.17467	346.179	31.1824		7.66373	336.181	44.8494		8.86902	342.949	56.6029
	37.3269	833.584	1059.47		31.5024	855.012	298.641		19.3287	775.396	219.374		8.26376	359.838	31.4498		7.79745	350.049	45.8819		9.03602	357.089	58.453
	37.3636	834.132	30.6229		31.4568	840.014	-38.6164		19.5492	790.837	172.699		8.35037	373.673	31.7654		7.92678	363.868	46.1655		9.20035	370.522	59.7868
	38.2351	861.245	738.801		31.3843	831.238	-60.5433		19.7138	802.42	131.166		8.43197	386.726	31.0253		8.05165	377.635	46.298		9.36119	384.298	60.7007
	37.6346	826	-506.58		31.3013	819.236	-68.4881		19.8313	810.283	94.7367		8.51346	400.473	32.0722		8.174	391.174	47.0323		9.5203	397.994	62.2345
	37.5921	822	-35.0299		31.2096	810.95	-74.8045		19.903	815.411	58.2819		8.5916	414.038	31.8256		8.29337	405.026	47.52		9.6776	411.614	63.6756
	37.5244	820.396	-55.6395		30.8163	786.19	-314.078		19.9372	816.994	27.8717		8.66549	427.643	31.0933		8.4104	418.83	48.2085		9.83208	425.343	64.6496
	36.7827	791.003	-597.58		30.3762	760.45	-340.338		19.9451	816.74	6.50635		8.73763	441.464	31.3511		8.5247	432.412	48.647		9.98627	439.128	66.6454
	35.9444	763.329	-651.488		29.9286	736.168	-334.933		19.9331	814.931	-9.79574		8.80602	455.234	30.6632		8.63474	445.931	48.3247		10.1375	452.624	67.4087
	35.0805	734.64	-647.045		29.4801	711.479	-324.633		19.9096	811.947	-19.1719		8.87226	468.687	30.5961		8.74487	459.508	49.8609		10.288	466.369	69.1792
	34.2035	707.411	-632.347		29.026	687.308	-317.601		19.8754	807.576	-27.693		8.93455	482.15	29.6141		8.85245	473.002	50.1586		10.4361	480.017	70.0659
	33.3028	681.968	-625.717		28.5628	663.762	-312.921		19.8345	803.354	-32.8831		8.99589	495.74	29.9922		8.95795	486.635	50.6212		10.5846	493.712	72.2945
	32.3829	654.574	-614.714		28.1013	640.27	-300.87		19.7898	799.626	-35.8531		9.0552	509.277	29.804		9.06173	500.168	51.2052		10.7303	507.169	72.9121
	31.4531	628.703	-596.585		27.6402	617.624	-290.043		19.7481	796.329	-33.2852		9.11336	522.599	30.01		9.16421	513.839	51.955		10.8742	520.71	73.9985
	30.5111	603.686	-580.45		27.1801	596.362	-279.229		19.7088	792.704	-31.2595		9.17058	536.06	30.2875		9.26456	527.321	52.2445		11.0173	534.442	75.4668
	29.5652	579.009	-559.365		26.7182	575.99	-270.792		19.6764	789.84	-25.585		9.22567	549.425	29.8965		9.36295	540.805	52.5419		11.1569	547.755	75.539
	28.6211	555.729	-535.675		26.2568	556.085	-261.168		19.6525	787.928	-18.8575		9.27999	562.915	30.2152		9.45895	554.326	52.5682		11.2974	561.189	77.9275
	27.6716	532.304	-516.539		25.7984	537.582	-250.647		19.6391	787.014	-10.5608		9.33286	576.484	30.1204		9.55472	567.67	53.7287		11.4353	574.863	78.2836
	26.7157	510.443	-498.37		25.3406	520.498	-242.185		19.6368	786.437	-1.83071		9.38306	589.78	29.2715		9.64945	581.324	54.423		11.5744	588.233	80.9067
	25.7592	487.051	-477.068		24.8846	503.584	-233.503		19.6464	787.716	7.5827		9.43386	603.273	30.3013		9.74248	594.625	54.6969		11.7116	601.936	81.675
	24.8043	464.992	-454.532		24.4318	487.973	-224.478		19.6501	787.518	2.92521		9.48318	616.621	30.0817		9.83574	608.333	56.092		11.8479	615.33	82.9617
	23.8517	443.642	-432.788		23.9738	472.612	-219.972		19.648	787.445	-1.66316		9.53087	630.133	29.7341		9.92678	621.762	55.9969		11.9823	628.923	83.5764
	22.9033	422.14	-410.547		23.515	458.229	-213.533		19.6371	785.767	-8.54412		9.57784	643.51	29.9078		10.0159	635.264	56.027		12.1164	642.531	85.2399
	21.9586	400.816	-388.749		23.0588	444.133	-205.824		19.6088	783.636	-22.2667		9.62455	656.959	30.3729		10.1049	648.679	57.1278		12.2493	655.977	86.3326
	21.0185	381.311	-367.613		22.602	430.746	-199.861		19.5617	779.254	-36.8108		9.66926	670.196	29.672		10.1919	662.227	57.0057		12.3811	669.621	87.3076
	20.0855	359.922	-345.782		22.1452	417.685	-193.761		19.4875	773.397	-57.615		9.71496	683.435	30.9273		10.2789	675.762	58.2346		12.511	683.053	87.8985
	19.1585	340.224	-324.539		21.6868	405.074	-188.569		19.3774	764.548	-84.6093		9.75898	697.024	30.3809		10.3653	689.158	58.9296		12.6417	696.538	90.1625
	18.243	320.763	-302.561		21.2291	393.006	-182.662		19.2422	754.026	-102.643		9.8035	710.407	31.3339		10.4493	702.682	58.489		12.7694	709.841	89.7797
	17.3376	301.683	-281.782		20.7691	381.295	-178.08		19.0806	741.767	-120.879		9.84711	723.585	31.2636		10.533	715.951	59.3196		12.8982	723.332	92.3261
	16.4428	282.745	-261.477		20.3057	369.921	-174.04		18.8976	728.038	-134.531		9.88999	736.954	31.3147		10.6159	729.396	59.9707		13.0268	736.732	93.8217
	15.5643	264.026	-240.17		19.8415	358.62	-169.095		18.6964	713.87	-145.008		9.93207	750.273	31.2919		10.6989	742.84	61.0884		13.1558	750.58	95.9688
	14.7009	246.733	-220.496		19.3713	347.808	-166.096		18.4824	698.235	-151.114		9.97591	763.739	33.186		10.7808	756.354	61.3749		13.2833	764.001	96.5812
	13.855	229.647	-201.491		18.8985	336.251	-161.726		18.2575	681.949	-155.173		10.0182	777.15	32.5979		10.8618	769.938	61.7938		13.4062	777.182	94.6515
	13.0251	213	-183.656		18.4227	324.981	-157.304		18.0213	665.389	-159.174		10.0591	790.467	32.0533		10.9418	783.357	62.1625		13.5918	797.676	146.137
	12.2157	197.623	-166.185		17.9387	314.066	-154.644		17.7763	648.262	-160.874		10.0798	795.485	16.4213		11.0147	795.13	57.4889		13.5904	794.928	-1.08934
	11.4201	182.073	-151.045		17.4465	303.221	-151.924		17.5237	630.994	-161.61		10.0722	790.604	-6.00282		11.0224	794.213	6.13427		13.5168	783.953	-58.0707
	10.6445	166.939	-135.355		16.9504	292.057	-147.633		17.2567	613.464	-166.123		10.0412	777.118	-24.376		10.9854	784.561	-29.1604		13.4201	770.439	-75.195
	9.88483	151.666	-121.012		16.4483	281.544	-144.008		16.9803	595.515	-167.095		10.0072	763.902	-26.1305		10.9239	771.324	-47.8483		13.3172	756.598	-78.5788
	9.14092	137.625	-107.603		15.9398	270.085	-140.256		16.6977	576.083	-165.518		9.97195	750.446	-26.7225		10.8584	757.78	-50.0925		13.2125	743.006	-78.5063
	8.41179	123.374	-95.1507		15.4246	259.134	-136.322		16.4134	557.919	-161.232		9.93487	737.238	-27.577		10.6918	726.251	-123.644		13.1079	729.78	-76.9771
	7.69668	110.02	-83.4508		14.8985	247.751	-133.333		16.1253	539.854	-158.09		9.89579	723.631	-28.5447		10.6212	712.604	-50.7638		12.9992	715.971	-78.585
	6.99515	96.7046	-72.5121		14.3624	236.828	-129.9		15.8355	522.088	-153.877		9.85633	710.07	-28.2925		10.5516	699.507	-49.1245		12.8894	702.446	-77.8839
	6.31236	83.8648	-61.6452		13.8158	225.445	-126.33		15.5436	504.677	-149.876		9.81726	696.995	-27.4809		10.4804	685.979	-49.3803		12.7793	688.595	-76.5889
	5.64709	71.7205	-51.7533		13.2613	214.344	-121.942		15.2495	487.268	-145.878		9.77568	683.546	-28.7077		10.4071	672.527	-49.7567		12.6673	674.984	-76.3727
	4.99328	59.8191	-43.0011		12.6984	203.009	-117.466		14.9581	470.237	-139.514		9.73501	670.376	-27.5314		10.3322	659.112	-49.8694		12.5554	661.73	-74.7591
	4.35407	48.7836	-34.7096		12.1251	191.263	-113.016		14.6666	453.832	-134.644		9.69211	656.956	-28.4669		10.2567	645.611	-49.2689		12.443	647.995	-73.6262
	3.72397	37.7021	-27.2473		11.5401	180.523	-108.74		14.373	436.92	-130.759		9.64812	643.44	-28.6041		10.1795	632.244	-49.2856		12.3267	634.602	-74.5899
			13697		10.944	168.969	-104.165		14.0818	420.972	-124.932		9.60464	629.968	-27.6832		10.1007	618.795	-49.3119		12.2112	621.204	-72.4809
			14357.4		10.3277	157.67	-100.667		13.7888	405.649	-121.083		9.5586	616.805	-28.7036		10.0214	605.379	-48.5615		12.0931	607.597	-72.5832
			0.0459912		9.69586	145.34	-95.7219		13.4981	390.298	-115.694		9.51332	603.492	-27.6243		9.94112	591.964	-48.0449		11.9732	594.19	-72.0303
					9.0502	133.17	-89.9111		13.2095	374.973	-110.423		9.46552	590.177	-28.5314		9.85797	578.621	-48.667		11.8516	580.632	-71.4718
					8.38901	120.95	-84.0105		12.9209	360.114	-106.072		9.41659	576.766	-28.5495		9.77467	565.205	-47.6422		11.7313	567.381	-69.021
					7.70288	108.836	-78.8323		12.6367	345.798	-100.328		9.36827	563.236	-27.538		9.68849	551.664	-48.1232		11.6083	553.814	-68.9847
					6.99958	96.4592	-72.1919		12.3527	331.161	-96.1366		9.31761	549.654	-28.1942		9.60231	538.375	-46.9696		11.4834	540.374	-68.3311
					6.28083	83.821	-64.7878		12.0705	317.087	-91.4627		9.26884	536.416	-26.4798		9.51353	524.906	-47.2006		11.358	527.115	-66.899
					5.54265	71.8519	-57.4576		11.7906	302.805	-86.7444		9.21628	523.088	-27.8466		9.42319	511.503	-46.8124		11.2291	513.533	-67.0606
					4.78424	58.3742	-49.3822		11.5101	288.891	-82.9777		9.16463	509.839	-26.6732		9.33185	498.275	-46.1182		11.1002	500.125	-65.3578
							9473.03		11.2339	275.205	-77.914		9.11107	496.605	-26.9528		9.23894	484.983	-45.6775		10.968	486.731	-65.2075
							10022.2		10.9607	261.39	-73.2984		9.05593	483.254	-27.0171		9.14319	471.832	-45.8062		10.8344	473.187	-64.1279
							0.0547936		10.6861	248.454	-69.9993		8.99781	469.777	-27.6943		9.04471	458.35	-45.8014		10.6994	459.6	-62.9949
									10.4151	235.328	-65.5543		8.94079	456.684	-26.411		8.94455	445.082	-45.2456		10.5611	446.278	-62.6416
									10.1442	222.625	-62.0332		8.88083	443.522	-26.9879		8.84048	431.535	-45.6159		10.4214	433.005	-61.4172
									9.87289	210.33	-58.7299		8.81799	429.846	-27.4425		8.73628	418.285	-44.2745		10.2797	419.674	-60.3814
									9.60394	197.896	-54.8946		8.75475	416.739	-26.7701		8.6279	405.067	-44.6175		10.1336	406.215	-60.3503
									9.33262	187.003	-52.2158		8.68678	403.812	-27.8866		8.5177	391.87	-43.9136		9.98617	392.616	-58.8793
									9.05983	176.159	-49.5335		8.61416	390.817	-28.8515		8.40427	378.85	-43.7097		9.83747	379.283	-57.3884
									8.78606	166.959	-46.9682		8.53616	377.514	-29.9667		8.28666	365.428	-43.7662		9.68612	366.275	-56.4208
									8.50991	158.157	-44.8902		8.45578	364.292	-29.8106		8.1655	352.121	-43.4688		9.5315	353.015	-55.6095
									8.23061	149.519	-42.9672		8.37297	350.951	-29.6175		8.04218	338.845	-42.6061		9.37445	339.726	-54.3979
									7.94903	141.84	-41.0202		8.28634	337.851	-29.8355		7.91333	325.602	-42.8057		9.21297	326.369	-53.7807
									7.66153	134.143	-39.6727		8.19787	324.469	-29.2967		7.78017	312.347	-42.4753		9.04674	312.927	-53.1344
									7.36278	126.898	-38.9925		8.10548	311.114	-29.3615		7.645	299.115	-41.3276		8.87735	299.8	-51.895
									7.05452	119.128	-37.92		8.00955	298.263	-29.2278		7.50457	285.856	-41.0721		8.70339	286.282	-50.9771
									6.73481	111.722	-36.9029		7.90718	285.508	-29.8815		7.36046	272.64	-40.243		8.52685	272.887	-49.3568
									6.39933	104.203	-36.2193		7.79317	273.067	-31.8418		7.21269	259.332	-39.3036		8.3478	259.955	-47.7033
									6.04395	96.2854	-35.6247		7.66234	261.03	-34.9364		7.06071	245.964	-38.3984		8.16618	246.704	-46.01
									5.66636	88.4221	-34.8716		7.51554	248.5	-37.3988		6.90579	232.761	-37.0829		7.97882	233.539	-44.9878
									5.2693	80.3769	-33.5121		7.35766	235.874	-38.2379		6.74973	219.806	-35.3126		7.7871	220.295	-43.5064
									4.84953	72.311	-32.047		7.19036	222.722	-38.3606		6.58872	206.504	-34.3204		7.59011	207.02	-42.0876
									4.42662	64.279	-28.8823		7.01514	209.704	-37.8862		6.42227	193.4	-33.2819		7.38804	193.808	-40.4972
									4.01011	56.6866	-25.1916		6.82189	198.216	-39.4153		6.25202	180.358	-31.8163		7.18033	180.761	-38.9006
									3.60366	48.913	-21.4607		6.60699	186.285	-41.3132		6.07728	167.32	-30.3771		6.96585	167.804	-37.3807
											5582.05		6.37479	173.168	-41.7335		5.89678	154.217	-29.0183		6.74278	154.629	-35.9622
											5878.48		6.13394	159.767	-40.0929		5.70777	140.88	-27.8887		6.51392	142.081	-33.9532
											0.0504249		5.89032	146.33	-37.2866		5.51335	128.079	-26.1447		6.27527	129.108	-32.359
													5.64189	132.942	-34.6886		5.31107	115.285	-24.6138		6.02564	116.316	-30.6335
													5.38991	119.454	-31.8003		5.0988	102.559	-23.1211		5.76299	103.565	-28.876
													5.13472	106.26	-28.7994		4.87578	89.8428	-21.455		5.49047	90.6987	-26.4696
													4.87333	92.7476	-26.0096		4.64011	77.2505	-19.6889		5.2041	78.5404	-24.233
													4.61085	79.3141	-22.5814		4.38848	64.9028	-17.8849		4.90295	66.324	-21.8128
													4.34301	65.7365	-19.4251		4.12026	53.1611	-15.8335		4.58258	54.3175	-19.325
													4.07015	52.8768	-16.1824				2510.32				3497.37
															1785.98				2297.48				3168.7
															1667.26				0.0847855				0.093975
															0.0664695

## Sheet: Hysteresis Ppro
	PPROTO				PPROTO				PPROTO				PPROTO				PPROTO				PPROTO
	(-) 30 deg				(-)20 deg				(-) 10 deg				(+) 10 deg				(+) 20 deg				0 deg
	Dep	Force	Hysterese		Dep	Force	Hysterese		Dep	Force	Hysterese		Dep	Force	Hysteres		Dep	Force	Hysteres		Dep	Force	Hysteres
	mm	N			mm	N			mm	N			mm	N	mm/mm		mm	N	mm/mm		mm	N	mm/mm
	0	0	0		0	0	0		0	0	0		0	0	0		0	0	0		0	0	0
	10.883	31.8023	NA		10.5015	34.6064	NA		4.73782	28.4965	NA		0.774553	41.7143	NA		1.09099	39.2009	NA		1.00129	33.328	NA
	14.0682	50.2435	130.668		13.104	64.7518	129.291		5.58696	52.9626	34.5854		0.916161	58.3356	7.08389		1.36156	59.5618	13.3613		1.23676	50.4579	9.86445
	17.7763	84.9279	250.616		15.522	110.132	211.438		6.32386	76.4712	47.6897		1.03241	71.8465	7.56702		1.56489	75.8862	13.7698		1.45144	66.0488	12.5059
	21.1445	132.189	365.646		16.9686	150.559	188.55		6.86613	94.7947	46.436		1.14468	85.057	8.80729		1.71895	88.8632	12.6905		1.64769	80.0879	14.3397
	23.3275	175.939	336.321		17.4585	166.184	77.5899		7.25136	108.131	39.087		1.25728	98.1412	10.3146		1.85749	101.35	13.1763		1.83181	93.4973	15.9798
	24.2017	196.05	162.583		17.5149	166.97	9.39374		7.57187	119.559	36.4876		1.36879	111.217	11.672		1.99121	113.908	14.3924		2.01358	106.724	18.197
	24.3256	197.612	24.3957		17.5281	167.045	2.19907		7.8845	130.972	39.1623		1.48092	124.527	13.2176		2.12318	126.93	15.8918		2.19511	120.038	20.5824
	24.3067	199.172	-3.74763		17.6553	172.058	21.5799		8.20869	142.97	44.4048		1.59114	137.781	14.4563		2.25482	140.049	17.5726		2.37726	133.396	23.0818
	24.5591	204.671	50.9698		17.9273	181.98	48.1437		8.55137	155.83	51.1966		1.70328	151.006	16.1916		2.38686	153.388	19.373		2.55817	146.517	25.3189
	24.873	211.421	65.3021		18.2857	195.334	67.6118		8.89735	169.211	56.2281		1.81507	164.563	17.6387		2.51454	166.846	20.4438		2.73848	159.789	27.6154
	25.3627	226.218	107.148		18.6763	209.971	79.149		9.23796	182.703	59.9334		1.92566	177.948	18.9391		2.63803	180.107	21.4211		2.91506	173.178	29.3976
	25.8638	242.555	117.457		19.0634	224.511	84.0981		9.57552	196.119	63.9369		2.03435	191.367	20.0708		2.75884	193.364	22.561		3.09008	186.496	31.4756
	26.2465	257.889	95.7439		19.4328	238.659	85.5485		9.90316	209.673	66.4768		2.14175	204.519	21.2578		2.87825	206.57	23.878		3.26459	199.818	33.708
	26.5905	271.689	91.1055		19.7844	252.077	86.2717		10.2196	223.167	68.4894		2.24814	217.939	22.4738		2.99659	219.892	25.2332		3.43846	212.999	35.8876
	26.9037	284.262	87.0669		20.1257	265.298	88.2916		10.5228	236.491	69.6857		2.35247	231.154	23.4265		3.11506	233.345	26.8467		3.61242	226.456	38.2233
	27.2095	296.473	88.789		20.4608	278.309	91.0873		10.8191	249.564	72.0055		2.45561	244.658	24.5376		3.23013	246.748	27.6224		3.7854	239.81	40.3274
	27.523	309.755	95.0137		20.7982	291.384	96.1075		11.1116	262.829	74.9257		2.5585	257.953	25.8571		3.34401	259.858	28.8474		3.95657	253.173	42.1937
	27.8402	322.739	100.325		21.1385	304.497	101.377		11.3987	276.409	77.4089		2.65719	271.341	26.1169		3.45685	273.268	30.0769		4.12734	266.435	44.365
	28.1557	336.332	103.968		21.48	318.128	106.321		11.6758	289.674	78.4416		2.75535	284.53	27.283		3.56751	286.644	30.9824		4.29812	279.816	46.6446
	28.4659	349.658	106.38		21.8161	331.562	109.18		11.9436	303.31	79.3864		2.85343	297.767	28.5557		3.67854	299.82	32.5574		4.46822	293.091	48.7257
	28.7766	362.978	110.714		22.1507	344.915	113.183		12.1994	316.564	79.2882		2.94986	311.343	29.3673		3.78863	313.227	33.7444		4.6388	306.393	51.1317
	29.0821	376.86	113.015		22.4836	358.346	117.05		12.446	329.752	79.6864		3.04472	324.577	30.1617		3.89614	326.619	34.3948		4.80818	319.872	53.0365
	29.3762	389.777	112.744		22.8104	371.694	119.272		12.6859	343.076	80.7017		3.13775	337.834	30.8126		4.00377	339.934	35.8717		4.97557	333.142	54.6556
	29.6732	402.821	117.683		23.1331	385.091	122.114		12.9154	356.49	80.3039		3.23073	351.243	32.0361		4.1095	353.339	36.6501		5.14401	346.322	57.2239
	29.9774	416.212	124.599		23.4541	398.211	125.731		13.1328	369.96	78.9598		3.32218	364.64	32.7327		4.21411	366.763	37.663		5.31038	359.774	58.7358
	30.28	429.579	127.96		23.7757	411.507	130.185		13.3381	383.183	77.305		3.41136	377.87	33.1098		4.3178	379.872	38.7083		5.47773	373.038	61.3177
	30.5834	442.947	132.355		24.0935	424.779	132.912		13.5318	396.397	75.5046		3.50126	391.194	34.571		4.42042	393.131	39.6622		5.64352	386.351	62.9513
	30.8821	456.463	134.327		24.4054	438.304	134.61		13.7212	409.652	76.3111		3.58939	404.557	35.0635		4.52282	406.624	40.9493		5.8068	399.745	64.1761
	31.1753	469.634	135.77		24.714	451.543	137.287		13.9031	423.079	75.7301		3.67661	417.947	35.871		4.62462	419.833	42.0686		5.96969	413.001	66.1951
	31.4665	483.003	138.688		25.0205	464.883	140.458		14.0727	436.232	72.8864		3.76274	431.244	36.5696		4.72587	433.252	43.1866		6.13208	426.434	68.1544
	31.7575	496.325	142.481		25.3221	478.08	142.157		14.2391	449.66	73.6891		3.84761	444.618	37.1651		4.8267	446.459	44.3484		6.29101	439.76	68.835
	32.0463	509.59	145.297		25.6217	491.649	145.293		14.3979	462.92	72.4757		3.93164	457.897	37.9198		4.92545	459.953	44.7558		6.45133	452.954	71.5594
	32.3363	523.023	149.72		25.9151	504.948	146.21		14.5514	476.23	72.1081		4.01415	471.199	38.3305		5.02403	473.213	45.9941		6.6105	466.443	73.1682
	32.6221	536.501	151.389		26.2051	518.122	148.328		14.7014	489.397	72.3823		4.09584	484.612	39.0385		5.12106	486.582	46.5665		6.76759	479.808	74.3238
	32.9065	549.677	154.467		26.4931	531.683	151.2		14.8462	502.785	71.8676		4.17639	497.842	39.5704		5.21676	499.955	47.2071		6.92298	493.089	75.5891
	33.1913	562.987	158.463		26.7779	544.897	153.258		14.9884	516.085	72.4181		4.25528	511.13	39.7976		5.31151	513.264	47.9966		7.07616	506.632	76.5692
	33.4731	576.376	160.538		27.0601	558.371	155.699		15.1258	529.488	71.845		4.33258	524.602	40.0337		5.40571	526.62	48.9805		7.22587	519.861	76.8401
	33.7531	589.704	163.239		27.3367	571.607	156.254		15.2593	542.746	71.5615		4.41094	537.992	41.6296		5.49821	539.856	49.3223		7.37397	533.232	77.9831
	34.033	603.131	166.935		27.6082	584.969	157.021		15.3912	556.047	72.4667		4.48676	551.298	41.2939		5.59074	553.09	50.5678		7.51953	546.628	78.5902
	34.307	616.484	167.063		27.8783	598.18	159.791		15.5207	569.308	72.8936		4.56173	564.561	41.8325		5.68122	566.631	50.6569		7.66196	559.822	78.7957
	34.5765	629.803	167.959		28.1415	611.872	159.231		15.6484	582.568	73.5306		4.63551	577.878	42.1425		5.77123	579.973	51.604		7.80318	573.205	80.0014
	34.8442	643.231	170.403		28.3995	624.913	159.568		15.7754	595.922	74.7988		4.70876	591.241	42.8184		5.85993	593.227	52.0293		7.94362	586.347	81.4244
	35.1102	656.46	172.845		28.6547	638.274	161.159		15.9001	609.295	75.1782		4.78042	604.666	42.8478		5.94808	606.686	52.8876		8.08461	599.885	83.6241
	35.3702	669.87	172.449		28.9059	651.736	162.005		16.0228	622.665	75.5631		4.85064	617.785	42.9214		6.03417	619.919	52.7968		8.22262	613.193	83.7073
	35.6274	683.243	173.975		29.1503	665.093	160.949		16.1465	635.952	77.8319		4.9201	631.232	43.378		6.12046	633.294	54.073		8.35985	626.586	85.0666
	35.8808	696.487	174.805		29.3913	678.457	161.909		16.2668	649.191	77.319		4.98872	644.586	43.776		6.20458	646.607	53.8326		8.49503	639.813	85.596
	36.1339	709.902	177.993		29.6255	691.755	160.409		16.3857	662.68	77.9914		5.0557	658.001	43.6206		6.28778	659.954	54.3485		8.62756	653.267	85.6877
	36.3843	723.157	179.38		29.8547	704.952	160.122		16.5048	675.854	79.7347		5.12134	671.204	43.6223		6.36853	673.126	53.8256		8.75902	666.595	86.7577
	36.6316	736.439	180.523		30.0875	718.415	165.643		16.6225	689.166	80.3066		5.18589	684.525	43.7579		6.45024	686.399	55.5453		8.88644	680.234	85.802
	36.8803	749.846	184.81		30.3137	731.503	163.963		16.7409	702.655	82.4362		5.24952	698.08	43.9887		6.53083	699.648	55.8466		8.9772	694.762	62.4006
	37.122	763.211	182.858		30.5356	745.213	163.868		16.8575	715.969	82.6391		5.31243	711.23	44.3329		6.61013	713.081	56.0147		9.03563	707.366	40.9606
	37.3598	776.525	183.068		30.7478	758.443	159.502		16.9737	729.416	83.9782		5.37431	724.561	44.4212		6.68771	726.506	55.8476		9.0869	720.296	36.6
	37.5957	789.769	184.747		30.9573	771.557	160.338		17.0895	742.559	85.2651		5.43533	737.798	44.6156		6.76503	739.771	56.6791		9.13539	733.491	35.2428
	37.8008	801.025	163.107		31.1635	785.004	160.477		17.2047	755.999	86.2828		5.49497	751.15	44.403		6.8408	753.029	56.5554		9.18162	746.577	34.2164
	37.7969	801.471	-3.12059		31.3644	798.243	158.973		17.3194	769.439	87.5312		5.55345	764.449	44.3169		6.91639	766.474	57.4307		9.22698	760.046	34.1656
	37.7366	790.387	-47.9483		31.4099	800.975	36.3873		17.4319	782.59	87.284		5.61121	778.004	44.5465		6.98958	779.779	56.5833		9.27095	773.165	33.7088
	37.5588	775.176	-139.188		31.3196	787.75	-71.7029		17.546	796.083	90.0459		5.66852	791.268	44.9627		7.0609	793.178	56.0963		9.31418	786.428	33.7105
	37.336	758.861	-170.911		31.1531	771.787	-129.796		17.5735	799.401	21.9763		5.70502	798.204	29.007		7.0917	799.323	24.5221		9.35301	798.028	30.7618
	37.1193	743.817	-162.827		30.9611	756.173	-146.724		17.5367	789.546	-29.2922		5.70102	797.261	-3.19032		7.06734	788.537	-19.3405		9.35234	798.557	-0.528995
	36.9103	729.674	-153.979		30.7713	741.373	-142.105		17.4463	774.158	-70.6776		5.6675	782.626	-26.4786		7.01738	773.469	-39.0162		9.33181	787.537	-16.2858
	36.7032	716.039	-149.672		30.5865	727.617	-135.757		17.353	759.445	-71.4966		5.62828	768.314	-30.413		6.96689	759.333	-38.6927		9.29948	773.415	-25.2312
	36.4981	702.995	-145.571		30.4016	714.267	-133.259		17.2607	745.561	-69.4723		5.58851	754.519	-30.2802		6.91586	745.973	-38.4119		9.26376	759.712	-27.3791
	36.2833	689.775	-149.524		30.2139	701.131	-132.832		17.168	732.312	-68.5095		5.54641	741.412	-31.4929		6.86383	732.77	-38.4696		9.22721	746.119	-27.5202
	36.0636	676.406	-150.085		30.0198	688.026	-134.851		17.0724	718.855	-69.3905		5.50187	727.936	-32.7184		6.80901	719.432	-39.8073		9.18781	732.642	-29.1359
	35.8408	663.011	-149.243		29.8156	674.854	-139.169		16.9753	705.415	-69.112		5.45661	714.747	-32.6521		6.75208	706.113	-40.5719		9.14655	719.45	-29.9553
	35.6114	649.726	-150.556		29.6032	661.225	-141.854		16.8754	692.118	-69.8261		5.40736	701.415	-34.8677		6.69204	692.827	-42.0002		9.10277	705.996	-31.2005
	35.3797	636.444	-149.015		29.3839	647.904	-143.554		16.7745	678.69	-69.1438		5.35671	688.076	-35.1937		6.62871	679.411	-43.4534		9.05474	692.745	-33.5929
	35.1413	623.245	-150.125		29.1578	634.585	-144.978		16.6712	665.216	-69.3988		5.30367	674.655	-36.1403		6.5629	666.035	-44.2729		9.00151	679.554	-36.5258
	34.8935	609.722	-152.801		28.9235	621.151	-147.146		16.5677	652.089	-68.1916		5.2491	661.314	-36.4474		6.49517	652.544	-44.6482		8.93781	666.637	-42.8732
	34.6423	596.089	-151.417		28.6847	607.652	-146.676		16.461	638.721	-68.8214		5.19275	647.954	-36.8914		6.42614	639.352	-44.5912		8.84593	653.674	-60.6583
	34.3885	583.101	-149.681		28.4417	594.497	-146.062		16.3524	625.409	-68.6974		5.13523	634.512	-36.8834		6.35232	625.863	-46.7012		8.73237	639.953	-73.4477
	34.1296	569.489	-149.164		28.1935	581.343	-145.961		16.2429	612.126	-67.7022		5.07522	621.15	-37.6773		6.27715	612.577	-46.5463		8.61567	626.257	-73.8823
	33.8682	556.143	-147.149		27.9354	567.871	-148.291		16.1297	598.708	-68.5447		5.01404	607.901	-37.5968		6.20041	599.118	-46.4941		8.49664	612.715	-73.7369
	33.6035	542.821	-145.452		27.6739	554.5	-146.74		16.0143	585.4	-68.3586		4.95072	594.56	-38.0676		6.12165	585.777	-46.6579		8.37535	599.291	-73.5041
	33.3343	529.408	-144.295		27.4073	541.093	-146.068		15.895	572.101	-69.0145		4.88595	581.243	-38.0768		6.03958	572.619	-47.5363		8.25083	586.037	-73.797
	33.0601	516.14	-143.376		27.1366	527.754	-144.664		15.7746	558.73	-68.0869		4.82039	567.839	-37.6709		5.95791	558.935	-46.2055		8.12352	572.702	-73.762
	32.7835	502.832	-140.9		26.8608	514.49	-143.699		15.6534	545.353	-66.8965		4.75277	554.332	-37.9382		5.87525	545.899	-45.6615		7.99251	559.404	-74.1586
	32.5049	489.472	-138.223		26.5817	501.194	-141.731		15.5294	532.113	-66.8311		4.68459	541.176	-37.3452		5.79064	532.639	-45.6278		7.85885	545.938	-73.8698
	32.2224	476.214	-136.428		26.2947	487.741	-141.925		15.401	518.744	-67.4503		4.61424	527.826	-37.6028		5.70344	519.227	-45.8638		7.72352	532.624	-72.9806
	31.9354	462.782	-134.735		26.0048	474.313	-139.437		15.2696	505.519	-67.2905		4.54196	514.489	-37.6701		5.61461	505.824	-45.5285		7.58614	519.274	-72.2558
	31.6488	449.447	-130.719		25.7078	461.107	-138.905		15.1353	492.234	-67.0034		4.46802	501.136	-37.5484		5.52452	492.549	-44.9699		7.44528	505.9	-72.2015
	31.3558	436.31	-129.77		25.4087	447.491	-135.909		14.9972	478.798	-67.0664		4.39296	487.807	-37.1157		5.43393	479.212	-44.0152		7.30221	492.55	-71.4274
	31.0547	422.661	-129.295		25.1083	434.364	-132.427		14.8528	465.47	-68.1629		4.31686	474.595	-36.619		5.34001	465.793	-44.3774		7.15696	479.337	-70.5823
	30.7543	409.311	-124.971		24.8014	421.138	-131.316		14.7065	452.19	-67.1196		4.23859	461.171	-36.6211		5.24643	452.463	-42.9676		7.00701	466.045	-70.8803
	30.451	396.061	-122.146		24.4858	407.587	-130.738		14.5528	438.989	-68.4984		4.15885	447.874	-36.244		5.15116	439.363	-42.4821		6.85499	452.756	-69.8366
	30.144	382.629	-119.517		24.1665	394.279	-128.034		14.3903	425.57	-70.2446		4.0768	434.613	-36.2004		5.0544	425.823	-41.8556		6.69883	439.455	-69.6653
	29.838	369.502	-115.097		23.8436	380.919	-125.156		14.2221	412.49	-70.4738		3.99284	421.211	-35.9302		4.95609	412.684	-41.2188		6.53818	426.094	-69.5217
	29.5299	356.212	-111.774		23.515	367.613	-122.982		14.0452	399.171	-71.7886		3.90785	407.804	-35.2286		4.85679	399.216	-40.3094		6.37763	412.708	-67.3383
	29.2162	342.873	-109.671		23.1838	354.331	-119.562		13.8566	385.498	-74.0079		3.82194	394.65	-34.4703		4.75514	385.895	-39.9036		6.21339	399.268	-66.6786
	28.8966	329.687	-107.45		22.8484	340.979	-116.615		13.6609	372.402	-74.1388		3.7344	381.005	-33.9501		4.65345	372.577	-38.5648		6.04937	385.904	-64.392
	28.5668	316.18	-106.526		22.5099	327.627	-113.153		13.4556	359.008	-75.0998		3.64502	367.719	-33.4605		4.54895	359.093	-38.2311		5.88314	372.58	-63.0396
	28.2361	302.673	-102.301		22.1683	314.339	-109.632		13.2399	345.897	-76.0022		3.55509	354.456	-32.4724		4.44502	345.711	-36.6229		5.71777	359.323	-60.5194
	27.9032	289.549	-98.5956		21.8254	301.102	-105.522		13.0135	332.691	-76.8176		3.46361	341.079	-31.8142		4.34092	332.54	-35.3031		5.54926	346.063	-59.4312
	27.5612	276.171	-96.7231		21.4754	287.846	-103.057		12.7726	319.45	-78.5683		3.37127	327.886	-30.8856		4.23442	319.402	-34.7174		5.37839	332.593	-57.9804
	27.2157	262.775	-93.1241		21.1157	274.322	-101.114		12.5145	306.029	-80.7093		3.27462	314.485	-31.0435		4.124	305.944	-34.5237		5.20604	319.177	-56.1669
	26.8619	249.533	-90.6219		20.7543	260.759	-96.6993		12.2493	292.584	-79.3845		3.17881	301.138	-29.4895		4.01459	292.546	-32.7405		5.03251	305.85	-54.2311
	26.5036	236.406	-87.0503		20.3922	247.573	-92.017		11.9728	279.096	-79.0231		3.08112	287.984	-28.7754		3.90199	279.37	-32.2009		4.85763	292.572	-52.3261
	26.1341	223.446	-84.9625		20.0279	234.062	-87.7376		11.6864	265.719	-78.0237		2.98077	274.414	-28.2181		3.78692	266.009	-31.3759		4.68078	279.184	-50.5564
	25.7389	210.708	-85.7762		19.6612	220.765	-83.3869		11.3945	252.416	-75.612		2.87955	261.093	-27.104		3.67193	252.734	-29.8272		4.50553	265.843	-47.7582
	25.3053	198.061	-88.6203		19.2925	207.622	-78.9819		11.0963	239.118	-73.3057		2.77693	247.922	-26.1174		3.55302	239.507	-29.2665		4.32952	252.49	-45.6162
	24.8141	185.518	-94.2206		18.9173	194.5	-75.4351		10.7906	225.793	-71.0534		2.67167	234.487	-25.3891		3.43204	225.957	-28.1542		4.15224	239.154	-43.5789
	24.2561	172.097	-99.7699		18.5346	181.324	-71.9086		10.4743	212.415	-69.3083		2.56445	221.226	-24.4294		3.30938	212.61	-26.8983		3.97087	225.924	-42.1768
	23.6542	158.54	-99.5025		18.1458	167.673	-67.8511		10.1496	199.211	-66.8136		2.45563	207.956	-23.3534		3.18449	199.388	-25.7261		3.79005	212.428	-39.6311
	23.0026	144.832	-98.8391		17.7489	154.572	-63.955		9.81629	185.831	-64.1761		2.34367	194.601	-22.5336		3.05622	185.906	-24.7115		3.60716	199.257	-37.6459
	22.311	131.405	-95.5241		17.3401	141.303	-60.4686		9.47351	172.966	-61.4934		2.23006	181.205	-21.3475		2.92552	172.639	-23.4313		3.42194	185.958	-35.6757
	21.5899	118.066	-89.942		16.9203	127.97	-56.5172		9.10033	159.944	-62.1175		2.11463	167.759	-20.1418		2.79314	159.296	-21.9711		3.23588	172.68	-33.3645
	20.8177	105.479	-86.3171		16.4853	115.479	-52.955		8.71328	145.813	-59.1724		2.00029	154.589	-18.4277		2.65811	146.185	-20.6239		3.04642	159.171	-31.4364
	19.9655	93.281	-84.6923		16.0071	102.84	-52.1997		8.3265	132.037	-53.7336		1.88225	141.133	-17.4544		2.51725	132.647	-19.6379		2.85364	145.87	-29.4021
	19.0073	81.3227	-83.651		15.4547	90.9857	-53.5377		7.94062	118.818	-48.3996		1.76353	127.819	-15.9639		2.37383	119.445	-18.0777		2.65763	132.646	-27.2963
	17.892	69.2043	-83.9397		14.8106	78.5196	-54.5844		7.54948	105.477	-43.8652		1.64445	114.374	-14.4211		2.22489	106.244	-16.8074		2.46009	119.424	-24.8968
	16.6274	57.0072	-79.8064		14.0722	65.7999	-53.2839		7.14883	92.3703	-39.6341		1.52246	100.911	-13.1314		2.06801	92.8397	-15.6163		2.25831	106.004	-22.7429
	15.164	45.0992	-74.7087		13.2257	53.4926	-50.4928		6.74	79.1509	-35.0614		1.40026	87.7011	-11.5235		1.90508	79.8514	-14.0677		2.0534	92.5647	-20.3448
			7652.12				6925.75		6.32082	65.9291	-30.4073		1.27814	74.4618	-9.90175		1.73057	66.3619	-12.758		1.8483	79.1684	-17.6114
			6811.01				6301.12		5.887	52.8157	-25.7572		1.15172	61.5041	-8.5945		1.54087	53.354	-11.3553		1.64273	66.0352	-14.9247
			0.109919				0.0901898				4006.05				1845.85				2226.51		1.43579	52.581	-12.2729
											3674.25				1646.03				1971.41				3007.7
											0.0828239				0.108257				0.114575				2769.43
																							0.0792192

## Sheet: Hysteresis Pk3_E
	Pk3_E				Pk3_E				Pk3_E				Pk3_E				Pk3_E				Pk3_E
	(-)30deg				(-)20deg				(-)10deg				0deg				(+)10deg				(+)20deg
	Dep	Force	Hysterese		Dep	Force	hystherese		Dep	Force	Hysterese		Dep	Force	Hysthérèse		Dep	Force	Hysterese		Dep	Force	Hysterese
	mm	N			mm	N			mm	N			mm	N			mm	N			mm	N
	0	0	0		0	0	0		0	0	0		0	0	0		0	0	0		0	0	0
	7.21735	46.8315	NA		9.34281	43.7122	NA		4.41906	40.215	NA		0.307581	33.6975	NA		1.98611	52.2686	NA		2.22258	51.2491	NA
	8.11307	55.8767	45.9988		10.2146	52.3729	41.8814		5.13217	58.0795	35.0475		0.398052	52.3398	3.89194		2.00473	53.7691	0.987218		2.24903	52.5661	1.37294
	9.10866	65.3747	60.3587		11.1792	62.3681	55.3421		5.8958	79.3544	52.4742		0.49389	73.8343	6.04615		2.02403	55.4981	1.05444		2.27598	54.2177	1.43862
	10.2039	76.1523	77.5044		12.2372	74.5031	72.4061		6.70187	102.071	73.1204		0.590798	95.7975	8.21936		2.04302	56.9814	1.06797		2.30324	55.6395	1.4978
	11.4192	88.6013	100.113		13.3865	88.7033	93.782		7.54209	127.524	96.4545		0.683829	117.844	9.93764		2.06222	58.6192	1.10966		2.3314	57.2354	1.58913
	12.7383	102.343	125.935		14.6214	104.969	119.581		8.42639	154.699	124.786		0.851694	166.209	23.8413		2.08155	60.4695	1.15106		2.3588	58.9156	1.59137
	14.1508	118.253	155.793		15.9367	124.695	151.04		9.33638	186.39	155.194		0.857246	170.782	0.93539		2.10119	62.2956	1.2054		2.38763	60.431	1.7205
	15.6477	137.058	191.096		17.3157	150.105	189.471		10.258	223.022	188.657		0.87578	176.933	3.22229		2.12201	63.9012	1.31394		2.41608	62.0439	1.74198
	17.2247	158.195	232.797		18.7451	183.026	238.091		11.1801	262.427	223.83		0.909201	184.964	6.0475		2.14156	65.7507	1.26705		2.44551	63.7662	1.85134
	18.8747	184.42	282.668		20.2139	221.51	297.089		12.0967	301.761	258.568		0.957358	194.999	9.1489		2.16212	67.5666	1.37082		2.47464	65.5	1.8829
	20.5901	214.191	341.875		21.705	264.99	362.725		13.005	340.797	291.802		1.01716	207.746	12.0429		2.18285	69.396	1.41929		2.50388	67.2677	1.94074
	22.344	249.745	406.859		23.204	312.3	432.677		13.898	379.589	321.673		1.08383	222.711	14.3478		2.20391	71.3607	1.48244		2.53413	69.0938	2.06287
	24.1241	291.55	481.764		24.7026	362.099	505.315		14.771	418.236	348.234		1.15554	239.629	16.5793		2.22485	73.3135	1.51428		2.56426	70.7848	2.10672
	25.9101	339.254	563.329		26.1907	414.686	577.961		15.613	456.024	368.069		1.22865	257.06	18.1541		2.24628	75.3569	1.59292		2.59431	72.6674	2.15593
	27.6828	393.065	649.091		27.6601	470.276	650.207		16.4216	493.724	383.984		1.30094	274.933	19.2303		2.26798	77.3569	1.65699		2.62547	74.5533	2.29305
	29.4314	450.397	737.425		29.0979	529.187	718.525		17.1852	531.163	391.267		1.37081	292.653	19.8297		2.28915	79.3006	1.65878		2.65693	76.5501	2.37698
	31.1449	510.868	823.565		30.4862	592.957	778.9		17.8954	567.21	390.059		1.4398	309.834	20.7812		2.31115	81.4985	1.76815		2.68859	78.4927	2.45474
	32.8085	574.111	902.495		31.7987	661.47	823.22		18.5222	600.413	365.948		1.5053	326.518	20.8394		2.33304	83.6156	1.80723		2.71944	80.4781	2.45209
	34.3919	640.356	961.464		33.0076	730.289	841.295		19.0993	632.204	355.656		1.56796	342.324	20.9571		2.35554	85.8313	1.9065		2.75216	82.6169	2.66786
	35.879	707.842	1002.49		34.0913	795.502	826.687		19.6229	662.717	339.015		1.62762	357.621	20.8775		2.37849	87.9309	1.99367		2.78423	84.5567	2.68081
	37.2437	774.281	1011.32		34.5012	822.134	331.605		20.0821	691.111	310.825		1.68471	372.241	20.8364		2.40034	90.2253	1.94643		2.81568	86.7518	2.69343
	38.4846	838.999	1000.95		35.1254	852.154	522.52		20.4813	716.586	280.964		1.74011	386.506	21.016		2.42195	92.3308	1.97277		2.84942	88.7739	2.96125
	38.5032	843.136	15.6556		35.2013	841.135	64.2838		20.819	738.536	245.734		1.79517	400.494	21.6669		2.44443	94.7471	2.10275		2.88171	90.9847	2.9028
	39.1024	861.013	510.594		35.1568	834.135	-37.3251		21.0826	755.37	196.895		1.84905	414.179	21.9481		2.46671	96.9513	2.13523		2.91478	93.1642	3.04453
	38.9971	830.139	-89.0527		35.1952	826.463	31.9342		21.285	768.376	154.158		1.9006	427.728	21.6969		2.48988	99.2918	2.27339		2.9477	95.4121	3.10411
	38.9023	822.135	-78.3046		34.9332	805.677	-213.811		21.4344	777.225	115.472		1.95249	441.131	22.5449		2.51257	101.862	2.2827		2.981	97.572	3.21298
	38.8975	815.151	-4.00317		34.6481	784.4	-226.688		21.5262	782	71.57		2.00244	453.958	22.3532		2.53557	104.082	2.36775		3.01421	100.101	3.28248
	38.627	784.786	-216.39		34.3532	763.227	-228.245		21.5862	783.856	46.9546		2.0525	466.693	23.0424		2.5588	106.511	2.4462		3.04781	102.188	3.39815
	38.171	754.92	-351.046		34.0479	742.388	-229.782		21.6147	784.119	22.3821		2.1011	479.567	22.9981		2.58162	109.008	2.4596		3.08109	104.575	3.44135
	37.6524	726.733	-384.198		33.7375	721.223	-227.178		21.6234	786.513	6.86367		2.15057	492.334	24.0387		2.60467	111.368	2.53997		3.11517	106.951	3.60368
	37.1285	698.033	-373.157		33.4216	700.263	-224.509		21.6226	788.516	-0.67175		2.20146	505.664	25.3921		2.6274	113.824	2.55857		3.14849	109.209	3.60188
	36.6002	670.764	-361.571		33.1019	680.069	-220.639		22.3133	832.235	559.696		2.25145	518.658	25.6028		2.65056	116.378	2.66646		3.18245	111.722	3.7508
	36.0716	644.551	-347.67		32.7813	660.243	-214.831		21.7372	777.313	-463.578		2.30247	532.136	26.8089		2.67348	118.64	2.69268		3.21766	114.361	3.98053
	35.5468	619.692	-331.761		32.4583	640.744	-210.154		21.7178	774.476	-15.0966		2.35316	545.593	27.3118		2.69692	121.41	2.81414		3.2528	116.86	4.06204
	35.0234	595.614	-318.024		32.1337	622.054	-204.917		21.6705	768.838	-36.4376		2.40318	558.834	27.6206		2.71986	123.722	2.81085		3.28708	119.368	4.04902
	34.5037	572.725	-303.57		31.8084	603.764	-199.39		21.5797	759.216	-69.3736		2.45434	572.201	28.9374		2.74335	126.517	2.93962		3.32132	121.895	4.13029
	33.9861	550.632	-290.747		31.4816	585.849	-194.396		21.4408	745.752	-104.579		2.50447	585.784	29.0239		2.76563	129.035	2.84613		3.35635	124.591	4.31714
	33.471	529.389	-278.182		31.1532	568.469	-189.564		21.2811	731.013	-117.881		2.55648	599.36	30.8154		2.78908	131.483	3.05574		3.39095	127.201	4.35658
	32.956	508.889	-267.333		30.8243	551.59	-184.182		21.1035	715.019	-128.442		2.60761	612.502	30.9851		2.81222	134.216	3.07311		3.42686	129.771	4.61349
	32.4457	489.408	-254.712		30.4943	535.567	-179.354		20.9111	698.492	-135.988		2.65782	625.952	31.0906		2.83529	136.707	3.12487		3.46114	132.485	4.49542
	31.94	470.63	-242.734		30.1627	519.843	-174.974		20.7078	681.668	-140.253		2.70913	639.61	32.4703		2.8586	139.363	3.21778		3.4963	135.22	4.70566
	31.4406	452.892	-230.62		29.8317	504.634	-169.586		20.4934	665.569	-144.441		2.7601	653.041	32.937		2.88141	141.868	3.20731		3.53146	138.07	4.80496
	30.9449	435.209	-220.103		29.4993	490.14	-165.322		20.2725	648.593	-145.134		2.80515	664.264	29.6723		2.90355	144.521	3.1708		3.56656	140.746	4.89316
	30.4529	418.511	-210.029		29.1665	475.988	-160.767		20.038	631.965	-150.144		2.83693	671.322	21.2282		2.92737	147.281	3.47526		3.60228	143.536	5.07718
	29.9668	402.343	-199.497		28.8308	462.14	-157.465		19.7943	614.466	-151.891		2.87638	683.122	26.7119		2.94996	149.781	3.35484		3.63686	146.364	5.01203
	29.4874	387.316	-189.268		28.4943	448.534	-153.221		19.5452	597.58	-150.934		2.92625	695.636	34.3823		2.97289	152.477	3.46559		3.67195	149.058	5.18373
	29.0147	372.572	-179.605		28.158	435.485	-148.663		19.2892	580.807	-150.864		2.97579	709.571	34.8072		2.99583	155.138	3.52814		3.70693	151.946	5.26405
	28.5459	359.087	-171.507		27.8215	422.282	-144.303		19.0262	564.191	-150.586		3.02614	722.83	36.0613		3.01806	157.808	3.47889		3.74278	154.777	5.49843
	28.0821	345.094	-163.32		27.4813	409.627	-141.489		18.7574	547.737	-149.403		3.07595	736.212	36.3322		3.04153	160.479	3.73561		3.77737	157.836	5.40644
	27.6273	332.217	-154.018		27.1402	396.977	-137.57		18.4793	531.314	-150.039		3.12425	749.039	35.8693		3.06394	163.007	3.6242		3.81219	160.726	5.54671
	27.1803	319.795	-145.706		26.7957	384.685	-134.669		18.1953	515.145	-148.624		3.17518	762.155	38.4864		3.08668	165.673	3.73656		3.84728	163.602	5.68962
	26.7362	307.539	-139.3		26.4476	372.503	-131.76		17.9051	499.617	-147.249		3.22448	775.523	37.9051		3.10957	168.394	3.82431		3.88286	166.547	5.87426
	26.3004	296.407	-131.593		26.0925	360.354	-130.127		17.6108	484.013	-144.712		3.27263	787.836	37.6368		3.1323	171.12	3.85892		3.91672	169.448	5.68806
	25.8688	285.032	-125.475		25.7341	348.161	-126.971		17.3105	468.43	-143.041		3.31884	800.396	36.6926		3.15456	173.681	3.83684		3.95217	172.583	6.06266
	25.4401	274.236	-119.904		25.3715	336.049	-124.044		17.0072	453.074	-139.719		3.34819	806.768	23.5871		3.17754	176.384	4.02249		3.98679	175.574	6.02703
	25.0157	263.807	-114.169		25.0033	324.081	-121.525		16.6868	437.067	-142.596		3.36426	809.634	12.9879		3.19919	179.002	3.84647		4.02157	178.58	6.15823
	24.5916	254.165	-109.838		24.629	312.203	-119.071		16.3556	421.688	-142.227		3.35829	804.39	-4.81925		3.22196	181.684	4.10772		4.05622	181.591	6.23995
	24.166	244.788	-106.174		24.2485	300.23	-116.526		16.0211	406.186	-138.442		3.33372	793.476	-19.6301		3.24392	184.286	4.01763		4.09066	184.765	6.30871
	23.7413	235.774	-102.045		23.8592	288.35	-114.563		15.6866	391.095	-133.35		3.29809	779.221	-28.0137		3.26585	187.015	4.07107		4.12564	187.733	6.51446
	23.3126	226.886	-99.1779		23.4619	276.23	-112.175		15.3514	376.298	-128.607		3.25316	763.385	-34.6604		3.28735	189.685	4.04916		4.15984	190.779	6.47297
	22.8814	217.993	-95.9146		23.0569	264.107	-109.398		15.0167	361.857	-123.545		3.20268	746.117	-38.0991		3.30922	192.154	4.17692		4.19368	194	6.51092
	22.4457	209.812	-93.1835		22.6464	252.421	-106.037		14.6781	347.485	-120.08		3.14934	728.284	-39.3164		3.33136	194.874	4.28284		4.22872	197.11	6.8517
	22.0061	201.381	-90.3818		22.2264	240.377	-103.467		14.3417	333.893	-114.621		3.09449	710.439	-39.46		3.35297	197.541	4.24046		4.26304	200.288	6.82027
	21.5613	193.51	-87.8281		21.7911	228.468	-102.057		14.0022	319.552	-110.921		3.03861	692.677	-39.2021		3.37407	200.219	4.19631		4.29687	203.445	6.8278
	21.1107	185.837	-85.4702		21.3447	216.355	-99.2743		13.6637	306.081	-105.883		2.98363	675.485	-37.6144		3.39617	202.932	4.45464		4.33055	206.53	6.90499
	20.6519	178.322	-83.5302		20.889	204.477	-95.8833		13.3248	292.196	-101.393		2.93	659.213	-35.7875		3.41731	205.424	4.31627		4.36439	209.605	7.03997
	20.1842	170.588	-81.592		20.4231	192.7	-92.5221		12.9837	278.645	-97.3368		2.87526	642.721	-35.6321		3.43777	208.038	4.2311		4.39829	212.884	7.16132
	19.7046	163.292	-80.0676		19.946	181.409	-89.2449		12.6422	265.127	-92.8708		2.82169	627.14	-34.0168		3.45914	210.572	4.47304		4.43161	216.154	7.14912
	19.2126	156.29	-78.6103		19.4547	169.92	-86.304		12.3023	251.524	-87.7897		2.76982	611.788	-32.1281		3.48048	213.229	4.52025		4.46473	219.218	7.20948
	18.7065	148.743	-77.2029		18.9484	158.855	-83.2287		11.9618	238.599	-83.4373		2.7179	597.266	-31.3903		3.50063	215.722	4.32264		4.49767	222.606	7.27542
	18.1843	142.129	-75.9361		18.4277	147.387	-79.7341		11.6186	225.236	-79.5962		2.66725	582.497	-29.8782		3.52164	218.331	4.55846		4.53075	225.741	7.41542
	17.6393	134.582	-75.4028		17.8914	137.058	-76.2816		11.2781	212.283	-74.4926		2.61771	568.534	-28.5088		3.54235	220.911	4.54937		4.56417	228.923	7.59793
	17.0718	127.414	-74.3481		17.3405	126.693	-72.6496		10.9384	199.489	-69.9476		2.56836	554.755	-27.7149		3.56293	223.235	4.56995		4.5963	231.923	7.40361
	16.4786	121.014	-73.6867		16.7709	117.507	-69.5425		10.5955	186.952	-66.2427		2.51947	541.147	-26.7893		3.58264	225.95	4.42709		4.62815	235.237	7.44024
	15.8594	113.9	-72.7194		16.175	108.668	-67.3886		10.2552	175.206	-61.6341		2.47076	527.7	-26.0324		3.60314	228.259	4.65468		4.66043	238.478	7.64559
	15.2081	106.465	-71.7687		15.5484	100.067	-65.4003		9.90836	163.789	-58.7824		2.42075	513.937	-26.0476		3.62346	230.812	4.66518		4.69218	241.551	7.62092
	14.5282	99.6646	-70.0726		14.8907	91.9027	-63.1269		9.56371	153.425	-54.6647		2.37099	500.622	-25.2404		3.64316	233.466	4.57317		4.72476	244.793	7.92174
	13.8397	92.5595	-66.1729		14.2026	83.3716	-60.2997		9.21406	142.752	-51.7781		2.32159	486.98	-24.3932		3.66343	235.84	4.75717		4.75607	247.998	7.71566
	13.1514	86.3063	-61.5585		13.4892	75.1373	-56.5456		8.85999	132.819	-48.7864		2.27173	473.962	-23.957		3.68253	238.308	4.52667		4.7868	251.088	7.66733
	12.4712	79.7134	-56.4637		12.7627	67.178	-51.6951		8.49845	123.043	-46.2518		2.22137	460.465	-23.5313		3.70161	240.737	4.57005		4.81827	254.214	7.95189
	11.7987	73.9187	-51.6546		12.04	59.7525	-45.8623		8.13376	113.104	-43.0607		2.17017	446.727	-23.225		3.72136	243.127	4.77957		4.84931	257.427	7.93912
	11.1415	68.2944	-46.7353		11.3258	52.7026	-40.1581		7.75787	103.451	-40.6998		2.11864	433.095	-22.6675		3.74008	245.486	4.57329		4.88029	260.552	8.02511
	10.5023	62.6483	-41.8493				7589.64		7.37437	93.463	-37.7586		2.06632	419.44	-22.3005		3.75881	247.884	4.62062		4.9112	263.715	8.10295
	9.88661	57.0733	-36.8537				8630.32		6.98298	83.3381	-34.5992		2.01282	405.496	-22.0691		3.77853	250.299	4.91223		4.94158	266.908	8.05922
	9.29915	52.5655	-32.2041				0.120584		6.57316	73.0129	-32.0375		1.96082	391.875	-20.7319		3.79699	252.665	4.64204		4.97178	269.96	8.1075
			9165.01						6.13861	62.2384	-29.3868		1.90826	378.549	-20.2474		3.81552	255.194	4.70509		5.00148	273.236	8.06501
			10681.1						5.68335	51.4274	-25.8741		1.85492	364.918	-19.8253		3.83472	257.351	4.91939		5.03125	276.408	8.18064
			0.141945								5857.1		1.80251	351.49	-18.776		3.85316	259.752	4.76873		5.06089	279.54	8.23982
											6774.68		1.74979	337.897	-18.1729		3.87102	261.95	4.65854		5.08971	282.566	8.09915
											0.135442		1.69641	324.94	-17.6888		3.88967	264.178	4.90533		5.11848	285.537	8.17256
													1.6426	311.857	-17.1338		3.90742	266.43	4.70969		5.14776	288.574	8.40568
													1.58968	298.787	-16.1576		3.92473	268.768	4.63196		5.17634	291.678	8.29268
													1.53778	286.01	-15.1759		3.94215	271.249	4.70271		5.20437	294.816	8.21797
													1.48463	272.767	-14.8477		3.96023	273.474	4.92625		5.23234	297.667	8.2856
													1.43062	259.763	-14.3828		3.97746	275.461	4.7284		5.26018	300.626	8.32839
													1.37605	246.637	-13.8159		3.99466	277.787	4.75643		5.28679	303.409	8.03634
													1.32081	233.47	-13.2615		4.01228	280.054	4.91672		5.31407	306.478	8.3196
													1.26518	220.283	-12.6209		4.02884	281.963	4.65383		5.34033	309.271	8.08429
													1.20881	207.141	-12.047		4.04601	284.135	4.8596		5.36754	312.114	8.45649
													1.15168	193.589	-11.4477		4.06229	286.269	4.64118		5.39303	314.986	7.99196
													1.09434	180.541	-10.7258		4.0795	288.527	4.94578		5.41919	317.628	8.27525
													1.03545	166.896	-10.2306		4.09587	290.533	4.74078		5.4445	320.522	8.07389
													0.977093	153.791	-9.35662		4.11158	292.702	4.58176		5.4696	323.186	8.0783
													0.923465	140.43	-7.88922		4.12805	294.797	4.83791		5.49497	325.719	8.23067
													0.893577	132.235	-4.07476		4.14427	296.663	4.79801		5.51969	328.477	8.08583
													0.834889	121.252	-7.43831		4.15994	298.714	4.66405		5.54489	331.268	8.31566
													0.794685	110.433	-4.65736		4.17617	300.776	4.86292		5.56838	333.875	7.81066
													0.753463	103.387	-4.40694		4.19169	302.84	4.68424		5.59311	336.448	8.28774
													0.703464	92.2363	-4.89049		4.20755	304.704	4.81962		5.61677	339.008	7.99268
													0.654364	82.3464	-4.28603		4.22297	306.695	4.71197		5.63997	341.572	7.89368
													0.603464	72.3463	-3.9369		4.23776	308.63	4.551		5.66359	344.21	8.09889
													0.554664	62.2376	-3.28385		4.25308	310.563	4.74356		5.68648	346.618	7.90552
													0.500436	52.4365	-3.10927		4.2677	312.37	4.55313		5.70882	349.211	7.77501
															1136.74		4.28269	314.36	4.69628		5.73206	351.647	8.14204
															1268.43		4.29763	316.251	4.71086		5.75385	354.113	7.68919
															0.103816		4.3115	317.97	4.3998		5.77594	356.52	7.85049
																	4.32609	319.726	4.65189		5.79787	358.872	7.84408
																	4.34012	321.581	4.4974		5.81892	361.35	7.5803
																	4.35392	323.435	4.45238		5.84028	363.598	7.74055
																	4.36801	324.96	4.56917		5.86069	365.876	7.44626
																	4.38187	326.907	4.51553		5.88102	368.137	7.45912
																	4.39571	328.589	4.53664		5.9015	370.475	7.56596
																	4.40928	330.548	4.47133		5.92162	372.697	7.47472
																	4.42341	332.104	4.68097		5.94129	375.052	7.35496
																	4.43741	333.864	4.66231		5.9614	377.238	7.56512
																	4.45042	335.638	4.35726		5.98051	379.494	7.22971
																	4.46407	337.187	4.59219		5.99934	381.459	7.164
																	4.47707	338.982	4.39402		6.01879	383.536	7.43828
																	4.48998	340.546	4.38591		6.03703	385.73	7.01551
																	4.50265	342.28	4.32616		6.05523	387.788	7.03861
																	4.51575	343.909	4.49316		6.07329	389.98	7.02314
																	4.52827	345.602	4.31846		6.09107	392.121	6.955
																	4.54033	347.012	4.17434		6.10886	394.105	6.99098
																	4.55335	348.687	4.53112		6.12638	395.955	6.92297
																	4.56533	350.288	4.18663		6.14395	397.938	6.97313
																	4.57762	351.962	4.31525		6.16039	399.871	6.55939
																	4.59051	353.52	4.54703		6.17697	401.686	6.64326
																	4.60221	355.126	4.14331		6.19383	403.489	6.78832
																	4.61426	356.481	4.28718		6.20993	405.669	6.51406
																	4.62633	358.054	4.31442		6.22619	407.242	6.61001
																	4.63786	359.56	4.1351		6.24215	409.149	6.51305
																	4.64962	361.079	4.24018		6.2569	411.042	6.05149
																	4.66136	362.481	4.24699		6.27297	412.749	6.61971
																	4.67296	364.08	4.21435		6.28841	414.473	6.38443
																	4.68474	365.357	4.2945		6.30349	416.207	6.26203
																	4.6961	367.022	4.16062		6.31876	417.947	6.36837
																	4.7071	368.352	4.04513		6.33244	419.698	5.73263
																	4.71835	369.846	4.15008		6.347	421.257	6.12014
																	4.72974	371.234	4.22297		6.36162	422.91	6.17133
																	4.74055	372.743	4.01822		6.37598	424.529	6.08282
																	4.75178	374.046	4.19567		6.39083	426.053	6.31755
																	4.76305	375.553	4.22267		6.40404	427.752	5.63871
																	4.77368	376.996	4.00034		6.41738	429.256	5.71552
																	4.7849	378.401	4.23611		6.43106	430.843	5.88522
																	4.79527	379.614	3.93023		6.44418	432.44	5.66208
																	4.8061	381.167	4.11996		6.45712	433.922	5.60621
																	4.81634	382.358	3.90964		6.4704	435.426	5.77113
																	4.82673	383.95	3.98131		6.48286	436.765	5.43546
																	4.83676	385.054	3.85908		6.49578	438.295	5.64946
																	4.84688	386.447	3.90192		6.50824	439.839	5.47156
																	4.85768	387.766	4.17968		6.52091	441.245	5.58399
																	4.86767	389.078	3.8807		6.53386	442.828	5.72438
																	4.87785	390.275	3.96919		6.54569	444.102	5.24661
																	4.88717	391.611	3.64179		6.5581	445.553	5.51995
																	4.89738	392.839	4.00566		6.57001	447.058	5.31268
																	4.90708	394.047	3.81454		6.58157	448.254	5.17643
																	4.91697	395.488	3.90348		6.59323	449.695	5.23307
																	4.92673	396.781	3.86719		6.60436	450.991	5.01529
																	4.93664	397.909	3.94043		6.61585	452.283	5.18738
																	4.94611	399.02	3.77136		6.62731	453.5	5.18946
																	4.95491	400.372	3.51891		6.63841	454.943	5.04531
																	4.96532	401.698	4.17192		6.64953	456.19	5.0637
																	4.97501	402.9	3.90162		6.66016	457.523	4.85703
																	4.98386	404.005	3.56849		6.67088	458.688	4.91074
																	4.99348	405.339	3.8935		6.68148	459.984	4.86784
																	5.00327	406.591	3.97543		6.69259	461.14	5.12035
																	5.01216	407.736	3.61854		6.70314	462.5	4.86896
																	5.02137	408.897	3.75925		6.7128	463.715	4.47517
																	5.03095	410.222	3.92482		6.72293	464.749	4.70209
																	5.0401	411.494	3.7603		6.73305	465.921	4.71059
																	5.0493	412.464	3.78994		6.74361	467.25	4.92789
																	5.0588	413.767	3.92249		6.75292	468.336	4.35324
																	5.06797	415.052	3.80342		6.76296	469.472	4.7076
																	5.0767	416.115	3.62668		6.77225	470.56	4.36556
																	5.08597	417.3	3.86384		6.78218	471.578	4.67821
																	5.09478	418.651	3.68269		6.79153	472.722	4.41713
																	5.10405	419.713	3.8853		6.80142	473.82	4.67797
																	5.11304	420.945	3.77857		6.81035	474.829	4.23655
																	5.1218	422.062	3.68929		6.81939	476.147	4.29592
																	5.13108	423.33	3.92275		6.82886	477.085	4.5168
																	5.13939	424.28	3.52564		6.83797	478.112	4.34818
																	5.14824	425.625	3.75869		6.84703	479.13	4.33684
																	5.15696	426.821	3.71511		6.85568	480.166	4.1495
																	5.16591	427.895	3.82542		6.86394	481.211	3.96918
																	5.17553	429.179	4.12291		6.87331	482.318	4.51549
																	5.18406	430.06	3.66486		6.8823	483.258	4.34052
																	5.19284	431.462	3.78158		6.89081	484.457	4.11734
																	5.20201	432.602	3.96397		6.8996	485.453	4.2616
																	5.21047	433.667	3.66506		6.90742	486.349	3.80306
																	5.21898	434.943	3.69488		6.91622	487.491	4.28317
																	5.22744	436.071	3.68193		6.92423	488.391	3.90929
																	5.23639	437.059	3.91027		6.93241	489.49	3.99689
																	5.24486	438.179	3.70682		6.94076	490.339	4.0925
																	5.25355	439.49	3.81158		6.94908	491.417	4.0858
																	5.2627	440.559	4.02524		6.95789	492.504	4.33412
																	5.2714	441.707	3.83755		6.96579	493.29	3.89002
																	5.27974	442.784	3.69028		6.97442	494.473	4.26357
																	5.28822	443.885	3.75918		6.98187	495.38	3.6875
																	5.29664	445.213	3.74205		6.98971	496.329	3.88745
																	5.30537	446.251	3.8911		6.99779	497.181	4.01378
																	5.31362	447.345	3.68645		7.00561	498.106	3.891
																	5.3227	448.413	4.06917		7.0135	499.098	3.93497
																	5.33099	449.611	3.72256		7.02055	500.079	3.52412
																	5.33908	450.783	3.63833		7.02902	500.937	4.23665
																	5.34732	451.814	3.72267		7.03699	501.968	3.99765
																	5.35607	452.97	3.95491		7.04496	502.843	4.0047
																	5.36452	453.882	3.83201		7.05229	503.799	3.68901
																	5.37254	455.137	3.64513		7.06021	504.812	3.99237
																	5.38184	456.228	4.24084		7.06794	505.666	3.90635
																	5.39071	457.407	4.05147		7.07589	506.621	4.02297
																	5.39857	458.606	3.59745		7.08308	507.585	3.6472
																	5.40746	459.664	4.08201		7.09067	508.371	3.85347
																	5.41537	460.783	3.64124		7.09807	509.334	3.76662
																	5.42383	461.841	3.90074		7.10521	510.212	3.64351
																	5.43263	463.063	4.07097		7.11324	511.248	4.09862
																	5.44058	464.2	3.68633		7.12097	512.156	3.95553
																	5.4494	465.344	4.09749		7.12811	513.056	3.65911
																	5.458	466.546	4.0077		7.13606	513.991	4.08304
																	5.4657	467.494	3.59643		7.14286	514.994	3.49937
																	5.47435	468.679	4.04774		7.15062	515.955	3.9998
																	5.48302	469.747	4.06964		7.15795	516.831	3.78364
																	5.4913	470.949	3.89562		7.16581	517.582	4.06431
																	5.5	471.96	4.10238		7.17303	518.69	3.74368
																	5.50826	473.149	3.89998		7.18048	519.568	3.86707
																	5.51639	474.154	3.85174		7.18846	520.499	4.14744
																	5.5253	475.313	4.23064		7.19534	521.465	3.58425
																	5.53345	476.401	3.87851		7.20287	522.302	3.93277
																	5.542	477.553	4.07745		7.21052	523.161	3.9994
																	5.55065	478.82	4.13428		7.21773	524.081	3.77218
																	5.55906	479.782	4.03285		7.22424	525.075	3.41727
																	5.56705	480.954	3.83855		7.23216	525.889	4.16282
																	5.57576	482.045	4.19187		7.23923	526.869	3.71784
																	5.5845	483.206	4.21936		7.24643	527.645	3.80034
																	5.59239	484.36	3.81795		7.2533	528.629	3.62673
																	5.60062	485.525	3.99045		7.26134	529.681	4.25225
																	5.60958	486.642	4.35606		7.26842	530.483	3.75442
																	5.61766	487.686	3.93465		7.276	531.465	4.02416
																	5.62673	488.94	4.43154		7.28357	532.551	4.02896
																	5.63479	490.085	3.94259		7.29151	533.291	4.22857
																	5.64345	491.33	4.24979		7.29766	534.248	3.28459
																	5.65185	492.436	4.13531		7.3055	535.255	4.19369
																	5.66077	493.564	4.39537		7.31257	536.133	3.78828
																	5.6691	494.673	4.11518		7.31995	536.97	3.96059
																	5.67806	495.797	4.43795		7.32717	537.994	3.87992
																	5.68676	497.042	4.32135		7.33487	539.052	4.14428
																	5.69549	498.362	4.34277		7.34143	539.818	3.54107
																	5.70394	499.32	4.21671		7.34885	540.825	4.00967
																	5.7125	500.752	4.27862		7.35623	541.681	3.99044
																	5.72124	501.665	4.38076		7.36442	542.765	4.44298
																	5.72991	503.045	4.35323		7.37103	543.601	3.58831
																	5.73841	504.058	4.28164		7.3786	544.564	4.1225
																	5.74709	505.193	4.38291		7.38544	545.498	3.72467
																	5.75615	506.488	4.58148		7.3928	546.369	4.0217
																	5.76484	507.643	4.40379		7.39998	547.219	3.92533
																	5.77343	508.834	4.37019		7.40708	548.307	3.88872
																	5.78213	510.045	4.43145		7.41507	549.242	4.38177
																	5.79047	511.223	4.25462		7.42246	550.232	4.06513
																	5.79909	512.451	4.41632		7.42953	551.258	3.89346
																	5.80757	513.467	4.35042		7.43713	552.258	4.19143
																	5.81669	514.822	4.68526		7.44488	553.141	4.28534
																	5.82567	515.762	4.62813		7.45227	553.971	4.08836
																	5.83438	517.238	4.49713		7.45943	555.035	3.97199
																	5.8424	518.186	4.15627		7.46727	556.064	4.35409
																	5.85162	519.485	4.78146		7.47472	557.116	4.14956
																	5.85988	520.596	4.29707		7.48302	558.201	4.62734
																	5.86876	521.922	4.6296		7.49057	559.172	4.21941
																	5.87751	522.957	4.56922		7.49816	560.232	4.24464
																	5.88576	524.235	4.32172		7.50558	561.237	4.16257
																	5.89523	525.431	4.96942		7.51325	562.111	4.31074
																	5.9039	526.6	4.55695		7.52118	563.157	4.46143
																	5.91215	527.871	4.35238		7.52861	564.148	4.18408
																	5.92073	528.983	4.53086		7.53614	565.13	4.25496
																	5.92944	530.16	4.61464		7.54404	566.25	4.46483
																	5.93812	531.407	4.60503		7.55137	567.264	4.15713
																	5.94734	532.616	4.90877		7.55938	568.302	4.54695
																	5.9557	533.84	4.45744		7.56708	569.206	4.37835
																	5.96523	535.121	5.09069		7.57462	570.332	4.29817
																	5.97379	536.385	4.58775		7.58257	571.367	4.53781
																	5.98264	537.637	4.75087		7.5904	572.282	4.47836
																	5.99167	538.745	4.86298		7.59767	573.395	4.16445
																	6.00067	540.001	4.85537		7.60605	574.467	4.81148
																	6.00973	541.222	4.89855		7.61368	575.544	4.38456
																	6.01877	542.557	4.89731		7.62205	576.739	4.81944
																	6.02795	543.868	4.98387		7.62975	577.653	4.44737
																	6.03696	545.114	4.91		7.63795	578.767	4.74258
																	6.0457	546.465	4.76575		7.64595	579.833	4.63435
																	6.05473	547.558	4.93931		7.65424	580.937	4.81052
																	6.06382	548.884	4.98665		7.66182	581.906	4.40691
																	6.07307	550.047	5.08257		7.6698	582.917	4.64951
																	6.08176	551.409	4.78636		7.67806	584.092	4.81635
																	6.09103	552.54	5.11584		7.68538	585.207	4.28142
																	6.10019	553.986	5.0664		7.6937	586.299	4.87385
																	6.10939	555.022	5.10005		7.70179	587.125	4.74491
																	6.11814	556.373	4.86683		7.71004	588.236	4.84899
																	6.12702	557.542	4.94346		7.71785	589.409	4.59617
																	6.13552	558.849	4.74706		7.72601	590.438	4.8168
																	6.1448	559.96	5.19079		7.73366	591.731	4.51891
																	6.15388	561.419	5.08802		7.74219	592.687	5.0565
																	6.16336	562.654	5.33058		7.75054	593.808	4.95114
																	6.17229	563.888	5.03007		7.75859	595	4.78216
																	6.18132	565.158	5.09373		7.76704	596.057	5.03332
																	6.19062	566.524	5.26211		7.77583	597.323	5.2459
																	6.19991	567.831	5.27386		7.78414	598.46	4.96676
																	6.20872	569.076	5.00886		7.79253	599.629	5.03051
																	6.21772	570.295	5.12483		7.80147	600.641	5.36248
																	6.22692	571.728	5.25322		7.809	601.868	4.52845
																	6.23569	572.877	5.02154		7.81833	603.092	5.62323
																	6.24541	574.086	5.56991		7.82673	604.201	5.06888
																	6.25447	575.431	5.20987		7.83518	605.254	5.10795
																	6.26342	576.712	5.15254		7.84303	606.456	4.75809
																	6.27293	577.973	5.49544		7.85133	607.513	5.03506
																	6.28253	579.287	5.5495		7.86052	608.793	5.59303
																	6.29115	580.679	5.0032		7.86884	609.949	5.06966
																	6.29995	581.916	5.11349		7.87788	611.125	5.51495
																	6.3095	583.133	5.5636		7.88635	612.382	5.18458
																	6.31886	584.468	5.46658		7.89544	613.426	5.57176
																	6.32885	585.821	5.84473		7.90368	614.581	5.05807
																	6.33746	587.161	5.04879		7.91273	615.866	5.56946
																	6.34737	588.433	5.82751		7.9213	616.933	5.28304
																	6.35606	589.732	5.11807		7.92997	618.22	5.35113
																	6.36547	591.194	5.55373		7.93799	619.29	4.96673
																	6.37573	592.559	6.0747		7.94658	620.507	5.32254
																	6.38428	593.841	5.07099		7.95553	621.665	5.56108
																	6.39455	595.328	6.10701		7.96451	622.845	5.58678
																	6.40354	596.553	5.35475		7.9734	623.997	5.5386
																	6.41252	597.863	5.36412		7.98207	625.294	5.41916
																	6.42217	599.215	5.77409		7.9908	626.552	5.46359
																	6.43164	600.606	5.68301		7.99997	627.687	5.74879
																	6.44137	601.833	5.84985		8.00915	628.894	5.77058
																	6.45136	603.237	6.02032		8.01806	630.152	5.60488
																	6.45981	604.459	5.1021		8.02675	631.442	5.48615
																	6.46932	605.986	5.75598		8.03586	632.686	5.75531
																	6.47844	607.35	5.5333		8.04469	633.913	5.58966
																	6.48844	608.626	6.07713		8.0542	635.178	6.03461
																	6.49718	609.937	5.32532		8.06312	636.522	5.67707
																	6.50707	611.237	6.03954		8.07257	637.692	6.01684
																	6.51633	612.636	5.66636		8.08118	639.073	5.49831
																	6.52546	613.85	5.60109		8.09011	640.116	5.7079
																	6.53474	615.277	5.70321		8.09975	641.402	6.18057
																	6.54396	616.492	5.67501		8.10892	642.722	5.88988
																	6.55358	617.941	5.93943		8.118	644.046	5.84098
																	6.56294	619.244	5.79338		8.12693	645.271	5.75369
																	6.57167	620.715	5.40714		8.13638	646.494	6.10466
																	6.58097	621.998	5.78093		8.14556	647.827	5.93988
																	6.5905	623.35	5.9324		8.15435	649.131	5.70232
																	6.60008	624.676	5.97717		8.16423	650.292	6.4167
																	6.60891	625.976	5.52218		8.17326	651.685	5.87771
																	6.61848	627.275	5.9972		8.18264	652.949	6.12379
																	6.62783	628.606	5.87537		8.1917	654.351	5.91875
																	6.63679	629.905	5.63749		8.20047	655.43	5.74586
																	6.64608	631.302	5.85672		8.20955	656.794	5.95651
																	6.65561	632.71	6.02229		8.21936	657.942	6.44877
																	6.66534	634.148	6.16667		8.22833	659.408	5.90614
																	6.67499	635.511	6.1243		8.23769	660.53	6.17956
																	6.6844	636.791	5.98405		8.24672	661.998	5.96703
																	6.69372	638.188	5.94301		8.25651	663.254	6.48991
																	6.70347	639.667	6.22911		8.26625	664.704	6.4693
																	6.71215	641.103	5.56051		8.2751	665.864	5.8883
																	6.72178	642.368	6.17515		8.28484	667.199	6.49162
																	6.73103	643.733	5.94902		8.29461	668.456	6.52494
																	6.74005	645.131	5.81411		8.30405	670.041	6.31352
																	6.74937	646.354	6.0185		8.31337	671.264	6.25369
																	6.75874	647.801	6.0621		8.32259	672.646	6.19566
																	6.76801	649.167	6.01164		8.33226	674.1	6.51268
																	6.77745	650.477	6.13583		8.34201	675.366	6.57922
																	6.78681	651.954	6.09417		8.35087	676.555	5.9844
																	6.79594	653.281	5.96037		8.3607	678.009	6.66122
																	6.80546	654.627	6.22301		8.37018	679.281	6.42921
																	6.81447	655.821	5.90598		8.37952	680.674	6.3557
																	6.82355	657.182	5.95857		8.38902	682.044	6.46918
																	6.83251	658.554	5.89895		8.39845	683.351	6.43763
																	6.84148	659.779	5.90982		8.40756	684.666	6.23457
																	6.85072	661.269	6.10514		8.41717	685.978	6.58134
																	6.86057	662.547	6.5191		8.42633	687.459	6.29431
																	6.86965	664.085	6.02124		8.43601	688.607	6.65706
																	6.87904	665.322	6.24394		8.44549	690.068	6.53819
																	6.88769	666.725	5.75987		8.45499	691.454	6.56275
																	6.8977	668.196	6.67986		8.46483	692.914	6.80599
																	6.90716	669.585	6.326		8.47398	694.092	6.34723
																	6.91653	670.984	6.28581		8.48316	695.537	6.38159
																	6.92571	672.35	6.16438		8.49266	696.85	6.61187
																	6.93478	673.887	6.10431		8.50203	698.409	6.5355
																	6.94478	675.163	6.74387		8.5117	699.527	6.76037
																	6.95371	676.583	6.03553		8.52151	701.069	6.87006
																	6.96283	677.88	6.17813		8.53071	702.299	6.45374
																	6.97207	679.402	6.2713		8.54001	703.534	6.53563
																	6.98131	680.7	6.28093		8.54951	704.964	6.69609
																	6.99119	682.216	6.73667		8.55812	706.352	6.07268
																	7.00058	683.646	6.41093		8.56822	707.738	7.14093
																	7.00907	685.062	5.81071		8.57764	709.111	6.67329
																	7.0183	686.413	6.32684		8.58692	710.556	6.58942
																	7.02755	687.746	6.35829		8.59612	711.911	6.54121
																	7.03694	689.177	6.46539		8.60541	713.047	6.61977
																	7.04604	690.522	6.2762		8.61534	714.593	7.09105
																	7.05462	691.909	5.92716		8.62478	715.865	6.75101
																	7.0644	693.368	6.77371		8.63395	717.266	6.56723
																	7.07318	694.64	6.0966		8.64272	718.584	6.29721
																	7.08261	695.969	6.55997		8.65276	720.061	7.22324
																	7.09151	697.548	6.19437		8.66241	721.381	6.95613
																	7.10134	698.917	6.86396		8.67172	722.627	6.71671
																	7.11008	700.266	6.11907		8.6805	723.98	6.35337
																	7.11925	701.749	6.42954		8.69005	725.444	6.92346
																	7.12766	703.014	5.90308		8.69944	726.836	6.81629
																	7.13717	704.5	6.69301		8.70827	728.126	6.42267
																	7.14608	705.77	6.28422		8.71833	729.505	7.33297
																	7.15455	707.157	5.98269		8.72766	730.907	6.8132
																	7.16356	708.449	6.37849		8.73693	732.244	6.7841
																	7.17225	709.74	6.16006		8.74614	733.606	6.74647
																	7.18148	711.169	6.55913		8.75548	734.998	6.85719
																	7.19025	712.601	6.23957		8.76503	736.241	7.02809
																	7.19888	714.075	6.1591		8.77433	737.476	6.851
																	7.20813	715.494	6.61102		8.78339	738.981	6.68667
																	7.21692	716.57	6.29233		8.79323	740.551	7.27985
																	7.22588	718.059	6.42676		8.80312	741.944	7.33047
																	7.23469	719.316	6.33485		8.81177	743.304	6.42958
																	7.2432	720.811	6.12517		8.82078	744.535	6.70223
																	7.25222	722.29	6.51078		8.83085	745.927	7.50082
																	7.26104	723.6	6.37943		8.83956	747.379	6.50361
																	7.27022	724.964	6.64264		8.84894	748.777	7.01723
																	7.27928	726.264	6.57555		8.8577	750.185	6.56562
																	7.28818	727.762	6.47427		8.86743	751.525	7.30338
																	7.29662	729.21	6.1454		8.87688	752.95	7.11096
																	7.30541	730.473	6.41401		8.88666	754.303	7.37382
																	7.31448	731.864	6.6374		8.89496	755.587	6.26161
																	7.32281	733.219	6.09497		8.90447	756.968	7.19547
																	7.33151	734.559	6.38975		8.91391	758.341	7.15277
																	7.33988	735.959	6.15476		8.92342	759.732	7.21572
																	7.3485	737.473	6.34576		8.93263	761.073	7.00559
																	7.35717	738.806	6.39939		8.94184	762.492	7.017
																	7.36621	740.229	6.68507		8.95113	764.016	7.08532
																	7.37427	741.598	5.97395		8.96079	765.321	7.38636
																	7.38352	742.891	6.86624		8.97016	766.718	7.18278
																	7.39225	744.309	6.49148		8.97865	768.138	6.51351
																	7.40037	745.796	6.0527		8.98738	769.311	6.71459
																	7.40952	747.244	6.8284		8.99672	770.829	7.18495
																	7.41774	748.519	6.14882		9.00629	772.318	7.38904
																	7.42694	749.947	6.89146		9.01505	773.456	6.76771
																	7.43532	751.367	6.29		9.02467	774.897	7.44974
																	7.44358	752.752	6.21239		9.03411	776.393	7.32003
																	7.45153	753.935	5.98671		9.04315	777.753	7.02963
																	7.46049	755.449	6.76125		9.05253	779.268	7.30179
																	7.46902	756.773	6.45235		9.06193	780.603	7.32535
																	7.47743	757.929	6.37055		9.07153	781.967	7.50195
																	7.48576	759.339	6.32286		9.07971	783.331	6.40107
																	7.49379	760.831	6.09737		9.08927	784.657	7.49708
																	7.50245	762.083	6.59955		9.09798	786.15	6.83912
																	7.51098	763.405	6.50249		9.10687	787.599	7.00051
																	7.5193	764.728	6.35673		9.11633	788.923	7.45054
																	7.52737	766.094	6.17852		9.12564	790.481	7.35777
																	7.53563	767.306	6.33361		9.13508	791.849	7.46612
																	7.54383	768.752	6.29887		9.144	793.317	7.06978
																	7.55169	770.136	6.04933		9.15326	794.579	7.35495
																	7.56036	771.392	6.68031		9.16238	795.97	7.24737
																	7.56818	772.808	6.0362		9.17149	797.369	7.25993
																	7.57639	774.018	6.34634		9.17999	798.609	6.78011
																	7.58456	775.395	6.3322		9.18871	799.964	6.97144
																	7.5926	776.635	6.23933		9.19649	801.15	6.22705
																	7.60133	778.084	6.78472		9.2045	802.41	6.42679
																	7.6094	779.451	6.2905		9.213	803.558	6.82332
																	7.61733	780.812	6.18182		9.22073	804.774	6.21793
																	7.6259	782.127	6.70081		9.22844	805.873	6.20788
																	7.63387	783.363	6.23938		9.23529	806.71	5.52314
																	7.64151	784.74	5.98706		9.24233	807.713	5.68142
																	7.64962	786.091	6.36931		9.24905	808.648	5.4318
																	7.65797	787.507	6.57136		9.25483	809.409	4.67754
																	7.66569	788.802	6.08569		9.26016	809.995	4.31306
																	7.6743	790.008	6.79131		9.26558	810.79	4.39693
																	7.68154	791.478	5.72456		9.27089	811.38	4.305
																	7.68969	792.888	6.46005		9.2746	811.714	3.01127
																	7.69745	794.114	6.15824		9.27944	812.228	3.93043
																	7.70556	795.317	6.44397		9.28331	812.564	3.14511
																	7.71331	796.647	6.17003		9.29876	813.91	12.5618
																	7.72125	797.998	6.32793		9.30044	813.69	1.36397
																	7.72879	799.159	6.01886		9.30207	813.671	1.32831
																	7.73643	800.376	6.11424		9.30285	813.564	0.635883
																	7.74402	801.598	6.07985		9.30387	813.268	0.826919
																	7.75127	802.846	5.81862		9.30396	813.207	0.0719512
																	7.75808	803.933	5.46492		9.30436	812.897	0.330465
																	7.76516	805.088	5.70044		9.3052	812.498	0.680898
																	7.7714	806.07	5.027		9.30419	811.937	-0.816989
																	7.77786	807.001	5.21076		9.30366	811.555	-0.435258
																	7.78377	807.967	4.77138		9.30289	811.042	-0.62401
																	7.78946	808.882	4.59585		9.30141	810.195	-1.19457
																	7.79446	809.6	4.04979		9.29978	809.71	-1.3232
																	7.7996	810.121	4.16195		9.29777	809.111	-1.62465
																	7.80455	810.915	4.00923		9.29582	808.385	-1.58327
																	7.80974	811.556	4.21262		9.29324	807.469	-2.08498
																	7.81354	811.998	3.08471		9.29037	806.65	-2.31557
																	7.81691	812.38	2.73846		9.28783	805.632	-2.04439
																	7.82999	813.764	10.6324		9.28433	804.772	-2.82068
																	7.83157	813.499	1.28729		9.28085	803.632	-2.79478
																	7.83314	813.464	1.27902		9.27756	802.615	-2.64011
																	7.8342	813.294	0.857505		9.27349	801.61	-3.26999
																	7.83581	813.231	1.31423		9.26869	800.319	-3.83972
																	7.83631	812.842	0.405441		9.26451	799.169	-3.34899
																	7.83581	812.565	-0.404584		9.25951	797.895	-3.992
																	7.83591	812.299	0.0790293		9.25428	796.521	-4.16746
																	7.83588	811.806	-0.0286451		9.24979	795.413	-3.57626
																	7.83589	811.395	0.0124581		9.24452	794.056	-4.18203
																	7.83486	810.822	-0.839863		9.23953	792.894	-3.96119
																	7.83429	810.383	-0.462347		9.23396	791.339	-4.41694
																	7.83272	809.799	-1.26964		9.22799	789.856	-4.71688
																	7.831	808.939	-1.38795		9.22252	788.467	-4.31841
																	7.82981	808.212	-0.967339		9.21622	787.033	-4.95964
																	7.82716	807.428	-2.1343		9.20986	785.542	-5.00511
																	7.82483	806.605	-1.88214		9.20361	783.93	-4.90586
																	7.82208	805.563	-2.21734		9.19714	782.483	-5.06282
																	7.81898	804.545	-2.49416		9.19046	781.001	-5.22428
																	7.81575	803.553	-2.59762		9.18432	779.431	-4.787
																	7.81274	802.506	-2.42031		9.17745	777.809	-5.35436
																	7.80967	801.436	-2.46299		9.17077	776.328	-5.18472
																	7.80542	800.253	-3.39943		9.16385	774.702	-5.36846
																	7.80154	799.127	-3.1077		9.15601	773.029	-6.06707
																	7.79749	797.859	-3.23332		9.14943	771.411	-5.08237
																	7.79331	796.702	-3.33044		9.14237	769.779	-5.44285
																	7.78855	795.325	-3.78827		9.13424	768.141	-6.24915
																	7.78347	794.04	-4.04124		9.12642	766.376	-5.99713
																	7.7788	792.737	-3.70062		9.11865	764.692	-5.95155
																	7.77437	791.448	-3.50994		9.11087	762.975	-5.94537
																	7.76943	790.144	-3.90637		9.10223	761.088	-6.58239
																	7.76431	788.623	-4.04411		9.0943	759.447	-6.02805
																	7.75945	787.38	-3.82589		9.08644	757.554	-5.96466
																	7.75305	785.982	-5.03616		9.07818	756.169	-6.2459
																	7.74784	784.296	-4.0936		9.06995	754.202	-6.2202
																	7.74152	782.935	-4.95114		9.06207	752.52	-5.93718
																	7.73609	781.37	-4.24689		9.05343	750.765	-6.491
																	7.73019	779.87	-4.603		9.04428	748.908	-6.86264
																	7.72349	778.15	-5.21828		9.0361	746.991	-6.11834
																	7.71775	776.578	-4.46681		9.02757	745.077	-6.36289
																	7.71099	775.16	-5.24266		9.01853	743.493	-6.72771
																	7.70419	773.557	-5.26744		9.01017	741.703	-6.20591
																	7.69799	771.991	-4.7916		9.00117	739.802	-6.66968
																	7.69156	770.227	-4.95339		8.99248	737.96	-6.41866
																	7.68453	768.531	-5.41204		8.98264	736.133	-7.25307
																	7.6772	766.979	-5.62889		8.97412	734.336	-6.26272
																	7.67076	765.24	-4.93047		8.96523	732.542	-6.52263
																	7.66325	763.826	-5.74015		8.95643	730.681	-6.43961
																	7.65591	762.045	-5.60246		8.94708	728.705	-6.82077
																	7.64886	760.547	-5.36691		8.93747	726.88	-6.99386
																	7.64214	758.749	-5.10406		8.92779	725.214	-7.03093
																	7.63487	756.896	-5.50753		8.9191	723.283	-6.29173
																	7.62664	755.299	-6.22675		8.90971	721.522	-6.78412
																	7.61946	753.425	-5.41683		8.90062	719.653	-6.55183
																	7.61121	751.788	-6.2107		8.89126	717.821	-6.72416
																	7.6042	750.076	-5.25911		8.88147	715.897	-7.01819
																	7.5961	748.315	-6.06993		8.87274	714.073	-6.245
																	7.58867	746.533	-5.55129		8.86408	712.295	-6.17487
																	7.58032	744.744	-6.22963		8.85426	710.53	-6.98098
																	7.57245	742.913	-5.85144		8.84428	708.643	-7.08705
																	7.5643	741.133	-6.04817		8.83472	706.84	-6.76643
																	7.55657	739.535	-5.72208		8.82527	705.138	-6.67207
																	7.54881	737.763	-5.73387		8.81646	703.236	-6.20239
																	7.54027	735.962	-6.28879		8.80613	701.43	-7.25677
																	7.53215	734.077	-5.97402		8.7969	699.59	-6.45996
																	7.52383	732.511	-6.09705		8.78761	697.927	-6.49329
																	7.51596	730.634	-5.75905		8.77863	696.087	-6.25679
																	7.50786	728.929	-5.91393		8.7683	694.35	-7.1811
																	7.49946	727.207	-6.11253		8.75988	692.565	-5.84104
																	7.49096	725.383	-6.1722		8.75003	690.764	-6.81687
																	7.48242	723.515	-6.18958		8.7403	688.916	-6.70876
																	7.47395	721.696	-6.11965		8.73002	687.153	-7.0721
																	7.46574	720.061	-5.92093		8.72099	685.309	-6.19642
																	7.45772	718.342	-5.76437		8.71158	683.549	-6.44087
																	7.44868	716.55	-6.48537		8.70209	681.725	-6.48118
																	7.43947	714.881	-6.59138		8.69206	680.038	-6.82684
																	7.43134	712.948	-5.80418		8.68189	678.357	-6.90856
																	7.42305	711.162	-5.90221		8.67213	676.597	-6.60969
																	7.41446	709.417	-6.10536		8.66244	674.723	-6.55184
																	7.40536	707.729	-6.4456		8.6529	673.005	-6.42743
																	7.39628	706	-6.41584		8.64321	671.252	-6.51217
																	7.38779	704.188	-5.99305		8.63368	669.38	-6.38573
																	7.37918	702.327	-6.05044		8.62367	667.915	-6.69542
																	7.37058	700.576	-6.03245		8.61429	666.054	-6.2532
																	7.36173	698.89	-6.19598		8.60484	664.246	-6.28689
																	7.35254	696.99	-6.41164		8.59529	662.487	-6.33933
																	7.344	695.369	-5.94605		8.58554	660.785	-6.45087
																	7.33499	693.593	-6.2535		8.57613	659.195	-6.20574
																	7.32672	691.84	-5.73507		8.56563	657.336	-6.916
																	7.31768	689.946	-6.24593		8.55641	655.803	-6.0541
																	7.30817	688.211	-6.5484		8.54687	654.175	-6.24818
																	7.29961	686.69	-5.88329		8.53735	652.394	-6.21588
																	7.29056	684.815	-6.2069		8.52792	650.769	-6.14795
																	7.2816	682.907	-6.12657		8.51738	649.04	-6.84613
																	7.27284	681.211	-5.97831		8.50823	647.45	-5.93593
																	7.26371	679.486	-6.21394		8.49824	645.625	-6.45674
																	7.25467	677.754	-6.13318		8.48845	644.076	-6.31044
																	7.24498	676.023	-6.55917		8.47851	642.432	-6.39878
																	7.23677	674.344	-5.54096		8.46871	640.977	-6.28378
																	7.22726	672.569	-6.40693		8.45908	639.042	-6.16542
																	7.21838	670.8	-5.96529		8.44917	637.462	-6.32575
																	7.20956	669.155	-5.90404		8.43948	635.644	-6.17033
																	7.19977	667.544	-6.54478		8.43006	634.154	-5.97949
																	7.19099	665.723	-5.85138		8.4202	632.388	-6.23984
																	7.18191	663.955	-6.03947		8.41046	630.852	-6.15597
																	7.17314	662.544	-5.81368		8.40079	629.148	-6.09106
																	7.16421	660.892	-5.91195		8.39101	627.389	-6.14219
																	7.15549	659.135	-5.75786		8.3807	625.759	-6.46128
																	7.14584	657.346	-6.34779		8.37149	624.095	-5.75848
																	7.13718	655.767	-5.68527		8.36109	622.434	-6.4793
																	7.12784	654.021	-6.12151		8.35122	620.782	-6.13605
																	7.11909	652.682	-5.71175		8.34166	619.269	-5.92619
																	7.10987	650.994	-6.01197		8.33169	617.789	-6.17025
																	7.10084	649.052	-5.86768		8.3222	616.143	-5.8519
																	7.09192	647.601	-5.78306		8.31163	614.468	-6.50264
																	7.08295	646.004	-5.80761		8.30218	613.007	-5.80141
																	7.07442	644.443	-5.50286		8.29232	611.411	-6.03829
																	7.0648	642.641	-6.18877		8.28282	609.827	-5.80119
																	7.05637	641.066	-5.40891		8.27286	608.176	-6.06517
																	7.0472	639.665	-5.87149		8.26297	606.629	-6.00495
																	7.03811	637.922	-5.8063		8.25338	604.894	-5.80821
																	7.02891	636.365	-5.86162		8.24339	603.397	-6.03525
																	7.01985	634.661	-5.75941		8.23332	601.71	-6.06991
																	7.01078	633.107	-5.75104		8.22383	600.209	-5.70241
																	7.00212	631.484	-5.47345		8.21373	598.52	-6.05579
																	6.99245	629.957	-6.10203		8.20422	596.944	-5.68532
																	6.98376	628.208	-5.46523		8.19469	595.463	-5.68158
																	6.97424	626.678	-5.97095		8.18409	593.963	-6.30359
																	6.96522	625.047	-5.65013		8.17442	592.371	-5.73069
																	6.95635	623.492	-5.53772		8.16437	590.665	-5.94988
																	6.94743	621.946	-5.55372		8.15479	589.078	-5.64922
																	6.93815	620.377	-5.76399		8.14486	587.709	-5.84156
																	6.92895	618.804	-5.69636		8.13517	586.004	-5.68683
																	6.91963	617.205	-5.7647		8.12607	584.567	-5.32438
																	6.90988	615.808	-6.00998		8.1158	582.853	-5.99908
																	6.90127	614.117	-5.29469		8.10631	581.458	-5.52482
																	6.89218	612.519	-5.57371		8.09644	579.941	-5.72738
																	6.88284	610.884	-5.71521		8.08601	578.372	-6.04521
																	6.87357	609.374	-5.6515		8.07644	576.885	-5.52235
																	6.86393	607.847	-5.87106		8.06629	575.118	-5.852
																	6.85517	606.304	-5.31868		8.05625	573.81	-5.7623
																	6.84582	604.65	-5.657		8.04656	572.206	-5.55712
																	6.83705	603.12	-5.30003		8.03642	570.63	-5.79129
																	6.82779	601.523	-5.57265		8.0271	569.155	-5.3093
																	6.81841	600.032	-5.641		8.01712	567.541	-5.67221
																	6.80901	598.535	-5.63298		8.00717	566.159	-5.64397
																	6.80013	596.954	-5.30422		7.99707	564.521	-5.70988
																	6.79062	595.432	-5.67337		7.98754	563.055	-5.37146
																	6.78235	593.905	-4.91601		7.97732	561.547	-5.74957
																	6.773	592.251	-5.54758		7.96823	560.149	-5.09762
																	6.76368	590.751	-5.51105		7.95793	558.568	-5.76052
																	6.75463	589.215	-5.33998		7.94908	557.32	-4.93507
																	6.74548	587.715	-5.38125		7.93835	555.645	-5.97095
																	6.73618	586.193	-5.46076		7.92915	554.145	-5.10416
																	6.72711	584.695	-5.30828		7.91985	552.686	-5.14795
																	6.7184	583.222	-5.08796		7.90914	551.119	-5.91473
																	6.70893	581.779	-5.51862		7.90026	549.751	-4.88532
																	6.69927	580.215	-5.60967		7.89016	548.273	-5.54321
																	6.69038	578.743	-5.15151		7.87982	546.836	-5.66351
																	6.68113	577.051	-5.34537		7.87052	545.269	-5.07627
																	6.67172	575.672	-5.42239		7.86064	543.751	-5.37962
																	6.66243	574.262	-5.34412		7.8512	542.358	-5.12736
																	6.65403	572.735	-4.81886		7.84114	540.895	-5.44777
																	6.64451	571.191	-5.44226		7.8317	539.596	-5.10252
																	6.63546	569.489	-5.16322		7.8215	537.936	-5.49543
																	6.62663	568.247	-5.02117		7.81151	536.417	-5.36666
																	6.61744	566.625	-5.21742		7.80152	534.919	-5.3518
																	6.60826	565.352	-5.19435		7.79188	533.591	-5.14981
																	6.5995	563.726	-4.94541		7.7822	532.174	-5.15896
																	6.58993	562.476	-5.38848		7.77235	530.601	-5.23272
																	6.58105	561	-4.98853		7.76272	529.107	-5.10532
																	6.57178	559.529	-5.19126		7.75242	527.735	-5.44151
																	6.56315	558.025	-4.82496		7.74294	526.429	-4.99574
																	6.55368	556.58	-5.27796		7.73321	524.988	-5.1172
																	6.54473	555.107	-4.97095		7.72278	523.442	-5.46505
																	6.53549	553.718	-5.12445		7.7133	522.11	-4.95698
																	6.52623	552.2	-5.12203		7.70307	520.586	-5.33008
																	6.51701	550.809	-5.08288		7.69404	519.233	-4.69818
																	6.5077	549.241	-5.12284		7.68413	517.736	-5.13472
																	6.49831	547.794	-5.15137		7.67435	516.467	-5.06024
																	6.48963	546.436	-4.7455		7.66442	515.083	-5.11912
																	6.48051	544.948	-4.97677		7.6545	513.449	-5.1054
																	6.47153	543.57	-4.88779		7.64506	512.13	-4.8386
																	6.46201	542.101	-5.1666		7.63452	510.624	-5.38797
																	6.45246	540.6	-5.17169		7.62511	509.375	-4.79894
																	6.44313	539.19	-5.03754		7.61573	507.909	-4.77431
																	6.43403	537.73	-4.89818		7.60508	506.681	-5.40174
																	6.42475	536.274	-4.98329		7.5959	505.068	-4.6418
																	6.41551	534.887	-4.95288		7.58525	503.675	-5.37506
																	6.40612	533.211	-5.01381		7.57524	502.276	-5.03256
																	6.39719	531.848	-4.75436		7.56585	500.877	-4.71047
																	6.38753	530.544	-5.13388		7.55582	499.618	-5.0172
																	6.37792	528.99	-5.08978		7.54633	498.085	-4.737
																	6.36909	527.558	-4.66381		7.53645	496.742	-4.91011
																	6.35949	525.987	-5.05922		7.52664	495.402	-4.86716
																	6.35008	524.702	-4.94357		7.51689	493.931	-4.8253
																	6.34036	523.298	-5.09163		7.50712	492.691	-4.81655
																	6.33145	521.885	-4.65297		7.49646	491.117	-5.24694
																	6.32197	520.331	-4.94065		7.48654	489.738	-4.86574
																	6.31218	518.8	-5.08611		7.47679	488.268	-4.76669
																	6.30222	517.227	-5.1622		7.46645	486.914	-5.03836
																	6.29291	516	-4.81024		7.45673	485.506	-4.72941
																	6.28343	514.535	-4.88382		7.44676	484.068	-4.83014
																	6.27406	513.007	-4.81421		7.43648	482.879	-4.97115
																	6.26519	511.553	-4.54394		7.42644	481.376	-4.84167
																	6.25538	510.289	-5.01027		7.41675	480.081	-4.65606
																	6.24635	508.838	-4.60331		7.40733	478.587	-4.51636
																	6.23743	507.531	-4.53388		7.39666	477.231	-5.10207
																	6.22823	506.013	-4.66092		7.38682	475.767	-4.68931
																	6.21915	504.653	-4.5908		7.37608	474.422	-5.10234
																	6.20883	503.313	-5.19841		7.36589	472.886	-4.82533
																	6.2001	501.956	-4.38769		7.35588	471.663	-4.72573
																	6.19057	500.474	-4.77721		7.34585	470.359	-4.72464
																	6.18165	499.156	-4.45695		7.33618	468.981	-4.54283
																	6.17213	497.813	-4.74815		7.32598	467.585	-4.77466
																	6.16318	496.24	-4.44667		7.31629	466.401	-4.5283
																	6.15402	494.8	-4.53923		7.30619	465.084	-4.70295
																	6.14407	493.52	-4.91803		7.29608	463.715	-4.69558
																	6.13539	492.233	-4.27605		7.28597	462.471	-4.6804
																	6.12581	490.695	-4.70842		7.27636	461.118	-4.43793
																	6.11652	489.311	-4.55147		7.26611	459.693	-4.71903
																	6.10748	488.032	-4.42131		7.25619	458.316	-4.55306
																	6.09782	486.527	-4.70562		7.24627	457.065	-4.53908
																	6.08872	485.159	-4.42253		7.23559	455.611	-4.87635
																	6.07946	483.638	-4.48563		7.22574	454.326	-4.48046
																	6.06994	482.466	-4.59659		7.21628	453.063	-4.29255
																	6.06032	481.005	-4.63456		7.20598	451.713	-4.65686
																	6.05071	479.699	-4.61385		7.19647	450.391	-4.29103
																	6.04223	478.349	-4.06555		7.18642	449.13	-4.51905
																	6.03244	476.854	-4.67239		7.1764	447.675	-4.49593
																	6.02299	475.587	-4.50145		7.16629	446.501	-4.51966
																	6.01401	474.242	-4.2648		7.15609	445.142	-4.54621
																	6.00424	472.895	-4.62774		7.14614	443.761	-4.42422
																	5.99537	471.631	-4.18785		7.13617	442.54	-4.41771
																	5.98607	470.189	-4.38052		7.12628	441.188	-4.36927
																	5.97673	468.864	-4.38776		7.11576	439.967	-4.63252
																	5.96725	467.439	-4.43506		7.10554	438.398	-4.48847
																	5.9581	466.244	-4.27207		7.09528	437.115	-4.49396
																	5.94847	464.825	-4.48414		7.08585	435.885	-4.11482
																	5.93962	463.53	-4.10874		7.07523	434.561	-4.62264
																	5.93037	462.244	-4.27896		7.06557	433.283	-4.19241
																	5.9208	460.854	-4.4188		7.05523	431.907	-4.47128
																	5.91133	459.523	-4.35653		7.04502	430.639	-4.40269
																	5.90254	458.043	-4.03354		7.03501	429.386	-4.30729
																	5.89318	456.78	-4.28005		7.02441	427.976	-4.54412
																	5.88378	455.35	-4.28771		7.01422	426.843	-4.35402
																	5.87438	454.107	-4.27626		7.00429	425.421	-4.23068
																	5.86554	452.692	-4.00506		6.9942	424.296	-4.28773
																	5.8566	451.532	-4.04317		6.98423	422.913	-4.22348
																	5.84744	449.945	-4.12829		6.97416	421.391	-4.2505
																	5.83808	448.65	-4.20429		6.96398	420.256	-4.28649
																	5.82879	447.234	-4.16474		6.95365	419.115	-4.33374
																	5.81923	446.059	-4.26716		6.94328	417.67	-4.33729
																	5.80947	444.746	-4.35005		6.93331	416.399	-4.15831
																	5.80054	443.405	-3.96443		6.92275	415.164	-4.39315
																	5.79156	441.946	-3.9767		6.91293	413.772	-4.06725
																	5.78222	440.855	-4.12035		6.90289	412.537	-4.15005
																	5.77297	439.44	-4.07112		6.89218	411.26	-4.40838
																	5.7639	438.161	-3.98286		6.88185	409.941	-4.24199
																	5.7541	436.594	-4.28233		6.87135	408.692	-4.30063
																	5.74466	435.442	-4.11956		6.8611	407.288	-4.18
																	5.73529	433.919	-4.07169		6.85167	406.097	-3.83381
																	5.72528	432.71	-4.33923		6.84098	404.768	-4.33406
																	5.71631	431.325	-3.8717		6.83061	403.597	-4.19384
																	5.70687	430.043	-4.0681		6.8206	402.253	-4.03228
																	5.69669	428.594	-4.36991		6.80962	401.061	-4.41121
																	5.68769	427.185	-3.85267		6.80046	399.77	-3.66904
																	5.67746	425.973	-4.36056		6.78945	398.445	-4.39287
																	5.66827	424.629	-3.91073		6.77911	397.005	-4.11111
																	5.65877	423.171	-4.02454		6.76879	395.986	-4.09389
																	5.64938	421.845	-3.97013		6.75811	394.605	-4.2201
																	5.63957	420.419	-4.13119		6.748	393.209	-3.98302
																	5.63048	419.191	-3.81437		6.73762	392.111	-4.07438
																	5.61991	417.747	-4.42457		6.72692	390.666	-4.1899
																	5.61081	416.444	-3.79322		6.71644	389.417	-4.08589
																	5.60162	415	-3.82338		6.70608	388.27	-4.0279
																	5.59179	413.626	-4.07273		6.69544	386.828	-4.12608
																	5.58214	412.343	-3.98436		6.68506	385.629	-4.00985
																	5.57261	410.968	-3.92144		6.67399	384.332	-4.25944
																	5.56337	409.626	-3.79082		6.66343	382.956	-4.05047
																	5.55356	408.221	-4.01188		6.65272	381.704	-4.09492
																	5.54421	407.048	-3.81418		6.64161	380.367	-4.23475
																	5.53392	405.637	-4.17909		6.63139	379.388	-3.88236
																	5.52426	404.272	-3.91173		6.6204	377.898	-4.16161
																	5.51517	403.031	-3.67061		6.61039	376.573	-3.77576
																	5.50536	401.632	-3.94522		6.59964	375.328	-4.04171
																	5.4962	400.332	-3.67293		6.5887	374.172	-4.10064
																	5.48624	398.874	-3.98282		6.57829	372.833	-3.88475
																	5.47695	397.716	-3.69991		6.56728	371.581	-4.09864
																	5.46671	396.117	-4.06223		6.55703	370.369	-3.80358
																	5.45718	394.847	-3.76969		6.54573	368.973	-4.17784
																	5.44748	393.54	-3.8245		6.53517	367.64	-3.8903
																	5.43808	392.181	-3.69373		6.52456	366.44	-3.89228
																	5.42828	390.914	-3.83622		6.51338	365.279	-4.09129
																	5.41845	389.418	-3.83306		6.5023	364.056	-4.039
																	5.40835	388.139	-3.92638		6.49089	362.633	-4.14626
																	5.39935	386.771	-3.49013		6.48076	361.482	-3.66893
																	5.38886	385.426	-4.04725		6.47019	360.167	-3.81297
																	5.37942	384.107	-3.63299		6.4592	358.897	-3.95277
																	5.36986	382.765	-3.66725		6.44825	357.491	-3.92225
																	5.35936	381.406	-4.00979		6.43675	356.272	-4.10206
																	5.34973	380.089	-3.66925		6.42548	355.042	-4.00953
																	5.33965	378.809	-3.82416		6.41427	353.548	-3.97277
																	5.33003	377.386	-3.6379		6.40316	352.458	-3.91992
																	5.32005	375.989	-3.75987		6.39142	351.117	-4.12893
																	5.31047	374.562	-3.59461		6.38059	349.827	-3.79847
																	5.30064	373.462	-3.67452		6.36889	348.464	-4.08514
																	5.29048	371.998	-3.78736		6.35819	347.22	-3.72207
																	5.28092	370.64	-3.54893		6.3466	345.871	-4.01596
																	5.27065	369.311	-3.79924		6.33479	344.675	-4.07626
																	5.26057	367.852	-3.71583		6.32435	343.365	-3.59193
																	5.25058	366.356	-3.66976		6.31275	341.942	-3.97572
																	5.24086	365.153	-3.55403		6.30158	340.765	-3.81133
																	5.23106	363.815	-3.57154		6.28979	339.414	-4.01137
																	5.22088	362.434	-3.69843		6.27804	338.26	-3.97915
																	5.21051	361.319	-3.75163		6.26704	336.768	-3.71226
																	5.20026	359.871	-3.69477		6.25591	335.483	-3.74099
																	5.19088	358.476	-3.36912		6.24358	334.224	-4.13055
																	5.18079	357.228	-3.61047		6.23208	332.882	-3.83535
																	5.17104	355.678	-3.47758		6.2209	331.759	-3.71548
																	5.16124	354.494	-3.47929		6.20854	330.31	-4.09284
																	5.15075	353.198	-3.71017		6.19732	329.17	-3.69705
																	5.14145	351.807	-3.28075		6.18602	327.714	-3.712
																	5.13133	350.435	-3.55173		6.17421	326.541	-3.86277
																	5.12126	349.275	-3.52381		6.16235	325.213	-3.86558
																	5.11176	348.012	-3.31284		6.15034	323.935	-3.89797
																	5.10174	346.555	-3.47692		6.13889	322.74	-3.70181
																	5.09179	345.295	-3.44473		6.12633	321.371	-4.04525
																	5.08194	343.879	-3.39453		6.11489	320.126	-3.67152
																	5.07143	342.521	-3.60574		6.10293	318.856	-3.82002
																	5.06189	341.261	-3.26273		6.09107	317.466	-3.77255
																	5.05138	340.014	-3.58001		6.07888	316.2	-3.86415
																	5.04121	338.691	-3.44992		6.06731	314.729	-3.6479
																	5.03117	337.332	-3.39397		6.055	313.505	-3.86836
																	5.0213	335.981	-3.32158		6.04291	312.14	-3.78078
																	5.01089	334.605	-3.49246		6.03081	310.822	-3.76828
																	5.00138	333.342	-3.17495		6.01895	309.511	-3.67851
																	4.99163	332.051	-3.24332		6.0064	308.13	-3.87728
																	4.98095	330.695	-3.54012		5.99434	306.889	-3.70924
																	4.97056	329.329	-3.4275		5.98283	305.563	-3.52451
																	4.96039	328.015	-3.34172		5.96994	304.287	-3.93
																	4.95038	326.629	-3.27864		5.95803	302.841	-3.61399
																	4.93993	325.469	-3.40608		5.94587	301.738	-3.67814
																	4.92984	324.296	-3.27911		5.93366	300.176	-3.67408
																	4.91978	322.928	-3.2536		5.92185	299.028	-3.53806
																	4.90948	321.565	-3.32072		5.90964	297.66	-3.64111
																	4.89924	320.27	-3.28583		5.89722	296.213	-3.69051
																	4.88848	318.725	-3.43812		5.8849	295.05	-3.64142
																	4.87799	317.459	-3.33643		5.87263	293.69	-3.61254
																	4.86788	316.062	-3.20412		5.86049	292.591	-3.55884
																	4.85728	314.737	-3.34119		5.84837	291.146	-3.53707
																	4.84684	313.408	-3.28034		5.83567	289.878	-3.68888
																	4.83643	312.105	-3.25422		5.82374	288.531	-3.45113
																	4.82625	310.787	-3.17159		5.81063	287.195	-3.77301
																	4.81585	309.452	-3.22548		5.7979	285.963	-3.64853
																	4.80528	307.991	-3.26217		5.78628	284.58	-3.31346
																	4.79518	306.748	-3.10477		5.77309	283.307	-3.74635
																	4.78405	305.317	-3.40621		5.76087	281.896	-3.45316
																	4.77416	304.068	-3.01371		5.74818	280.633	-3.56937
																	4.76302	302.686	-3.38074		5.735	279.255	-3.6881
																	4.75316	301.373	-2.97629		5.72262	278.029	-3.45042
																	4.74262	299.986	-3.16881		5.71011	276.656	-3.46978
																	4.73201	298.774	-3.17848		5.69749	275.297	-3.48232
																	4.72126	297.486	-3.20329		5.68457	274.088	-3.549
																	4.71111	296.092	-3.0131		5.67175	272.641	-3.50475
																	4.70011	294.783	-3.25039		5.65947	271.415	-3.34163
																	4.68982	293.358	-3.02497		5.64623	270.139	-3.58527
																	4.67935	292.022	-3.06439		5.63388	268.743	-3.32629
																	4.66901	290.645	-3.01359		5.62054	267.409	-3.57572
																	4.6577	289.3	-3.27786		5.60769	266.13	-3.42834
																	4.64802	287.949	-2.79386		5.59536	264.727	-3.27408
																	4.63675	286.754	-3.23994		5.58225	263.653	-3.46181
																	4.62667	285.513	-2.88277		5.56908	262.298	-3.46383
																	4.61611	284.225	-3.01008		5.55583	260.918	-3.46551
																	4.60545	282.912	-3.02273		5.54317	259.575	-3.29519
																	4.59491	281.494	-2.97276		5.52989	258.145	-3.43727
																	4.58386	280.148	-3.10331		5.5172	256.86	-3.26788
																	4.57302	278.893	-3.02982		5.50352	255.518	-3.50515
																	4.56207	277.292	-3.04639		5.49063	254.284	-3.28555
																	4.55185	276.247	-2.82642		5.47755	253.014	-3.31957
																	4.54081	274.82	-3.04399		5.46424	251.773	-3.35732
																	4.53017	273.479	-2.91542		5.45177	250.48	-3.13347
																	4.51882	272.111	-3.09778		5.43805	249.126	-3.42532
																	4.50861	270.879	-2.7711		5.42446	247.934	-3.37737
																	4.49774	269.494	-2.93812		5.41132	246.598	-3.25024
																	4.48669	268.134	-2.96908		5.39784	245.308	-3.31623
																	4.4762	266.871	-2.80659		5.38414	243.892	-3.34956
																	4.4655	265.403	-2.84836		5.37074	242.639	-3.26148
																	4.45431	264.129	-2.96063		5.35748	241.356	-3.20656
																	4.44352	262.801	-2.84335		5.34391	239.938	-3.26669
																	4.43302	261.509	-2.75376		5.33046	238.747	-3.22019
																	4.42185	260.253	-2.91327		5.31719	237.37	-3.15896
																	4.41125	258.902	-2.75299		5.30325	236.18	-3.30061
																	4.40025	257.515	-2.83853		5.28987	234.858	-3.15134
																	4.38944	256.27	-2.77728		5.27619	233.66	-3.20349
																	4.37876	254.825	-2.73027		5.26331	232.224	-2.99961
																	4.36733	253.406	-2.9043		5.24963	231.169	-3.1711
																	4.35655	252.244	-2.72564		5.23598	229.83	-3.14531
																	4.34523	250.889	-2.84808		5.22198	228.687	-3.21047
																	4.33435	249.67	-2.72173		5.20815	227.337	-3.15358
																	4.32336	248.282	-2.73628		5.19473	225.955	-3.04051
																	4.31252	247.075	-2.68568		5.1807	224.663	-3.16059
																	4.30089	245.658	-2.86455		5.16672	223.408	-3.13208
																	4.29038	244.434	-2.57444		5.15312	222.223	-3.03098
																	4.27969	243.131	-2.60632		5.13925	221.016	-3.07437
																	4.26864	241.747	-2.68008		5.12547	219.669	-3.03553
																	4.2576	240.509	-2.66063		5.11066	218.235	-3.24317
																	4.24652	239.18	-2.65823		5.09671	217.048	-3.03589
																	4.23541	237.872	-2.65043		5.08269	215.755	-3.03425
																	4.22515	236.554	-2.4344		5.06893	214.378	-2.95951
																	4.21359	235.241	-2.72598		5.05457	213.322	-3.06991
																	4.20269	233.919	-2.55732		5.04008	212.021	-3.08146
																	4.19164	232.684	-2.57861		5.02661	210.669	-2.84763
																	4.18046	231.356	-2.59395		5.01169	209.508	-3.13432
																	4.16987	230.215	-2.44304		4.998	208.058	-2.85821
																	4.15815	228.894	-2.69061		4.98335	206.892	-3.0393
																	4.1474	227.52	-2.45378		4.96934	205.644	-2.89022
																	4.13575	226.253	-2.64314		4.95517	204.312	-2.90509
																	4.1252	224.847	-2.37971		4.94071	203.005	-2.94499
																	4.11421	223.568	-2.46393		4.92593	201.797	-2.99157
																	4.1025	222.265	-2.60881		4.91075	200.54	-3.05318
																	4.09113	220.939	-2.52151		4.89662	199.366	-2.82505
																	4.07988	219.684	-2.47756		4.88162	197.974	-2.98021
																	4.06868	218.474	-2.45329		4.86656	196.696	-2.97223
																	4.05727	217.08	-2.48468		4.85255	195.433	-2.74674
																	4.04608	215.789	-2.4224		4.837	194.253	-3.02864
																	4.03453	214.453	-2.48402		4.82267	192.987	-2.77561
																	4.02338	213.271	-2.38436		4.80816	191.631	-2.79099
																	4.01213	211.968	-2.39211		4.79307	190.396	-2.8813
																	4.00051	210.748	-2.45601		4.77761	189.066	-2.93285
																	3.98917	209.257	-2.3826		4.76271	187.846	-2.80952
																	3.97833	208.072	-2.26115		4.74728	186.603	-2.88891
																	3.96716	206.819	-2.31776		4.73236	185.275	-2.77288
																	3.95504	205.5	-2.4991		4.71721	183.985	-2.79782
																	3.94404	204.19	-2.25304		4.7018	182.77	-2.8256
																	3.93254	203.01	-2.34033		4.68597	181.466	-2.88341
																	3.92116	201.604	-2.30196		4.67041	180.256	-2.8137
																	3.90956	200.288	-2.33278		4.65471	178.979	-2.82017
																	3.89792	199.073	-2.32394		4.63974	177.725	-2.66935
																	3.8861	197.672	-2.34475		4.62409	176.618	-2.77394
																	3.87493	196.338	-2.19992		4.60863	175.452	-2.72089
																	3.86339	195.033	-2.25832		4.59295	173.985	-2.7395
																	3.85166	193.849	-2.28056		4.57742	172.951	-2.69315
																	3.83995	192.685	-2.26374		4.56179	171.654	-2.69423
																	3.82876	191.341	-2.14744		4.5461	170.435	-2.68338
																	3.81682	190.051	-2.27777		4.52993	169.153	-2.74517
																	3.80524	188.76	-2.19406		4.51416	167.871	-2.65853
																	3.79369	187.358	-2.1717		4.49821	166.583	-2.6663
																	3.78129	186.151	-2.31508		4.48239	165.489	-2.62653
																	3.76994	184.831	-2.10522		4.46626	164.131	-2.65878
																	3.75811	183.658	-2.17956		4.44999	162.917	-2.66073
																	3.7468	182.321	-2.07096		4.4345	161.651	-2.51415
																	3.73439	180.948	-2.25331		4.41815	160.369	-2.63192
																	3.72285	179.801	-2.08056		4.40181	159.278	-2.61079
																	3.71088	178.553	-2.14506		4.38535	157.852	-2.6113
																	3.6993	177.274	-2.06031		4.36925	156.808	-2.53214
																	3.68724	176.097	-2.13148		4.35254	155.483	-2.60907
																	3.67524	174.934	-2.10526		4.33571	154.168	-2.60596
																	3.66348	173.635	-2.05071		4.31895	152.873	-2.57278
																	3.65174	172.43	-2.03161		4.30227	151.511	-2.53967
																	3.64027	171.038	-1.96938		4.28619	150.389	-2.42617
																	3.6278	169.65	-2.12484		4.26838	149.239	-2.66883
																	3.61547	168.521	-2.0836		4.25219	147.977	-2.40516
																	3.60298	167.133	-2.09649		4.23551	146.681	-2.45857
																	3.59176	165.915	-1.86841		4.21812	145.482	-2.53965
																	3.57903	164.601	-2.1038		4.20147	144.34	-2.41262
																	3.56683	163.263	-1.99993		4.18434	143.057	-2.46149
																	3.55494	162.065	-1.93358		4.16715	141.809	-2.4481
																	3.5429	160.766	-1.94453		4.15013	140.557	-2.40363
																	3.53008	159.359	-2.05198		4.13285	139.526	-2.41964
																	3.51762	158.325	-1.97856		4.11605	138.309	-2.3343
																	3.50492	156.908	-2.00187		4.09887	137.054	-2.36555
																	3.49261	155.655	-1.92455		4.08179	135.923	-2.3303
																	3.48034	154.393	-1.90112		4.06403	134.793	-2.40391
																	3.46767	153.067	-1.9479		4.04681	133.489	-2.31036
																	3.45522	151.748	-1.89738		4.02932	132.219	-2.32355
																	3.44261	150.473	-1.90537		4.01163	131.056	-2.32903
																	3.43045	149.232	-1.82259		3.99341	129.737	-2.37529
																	3.41732	147.868	-1.95033		3.97584	128.361	-2.26787
																	3.4058	146.658	-1.69698		3.95799	127.47	-2.28289
																	3.39292	145.329	-1.87986		3.93995	126.238	-2.2888
																	3.38003	144.007	-1.86556		3.92181	125.016	-2.27926
																	3.36722	142.792	-1.8363		3.90412	123.941	-2.20126
																	3.35459	141.602	-1.79628		3.88527	122.567	-2.32366
																	3.34203	140.36	-1.77034		3.86732	121.439	-2.19047
																	3.32894	138.929	-1.82846		3.84865	120.048	-2.25317
																	3.31599	137.679	-1.79054		3.83015	119.063	-2.21181
																	3.30314	136.431	-1.76175		3.81168	117.672	-2.18725
																	3.29021	135.163	-1.75464		3.79271	116.35	-2.21924
																	3.27766	133.907	-1.689		3.77464	115.311	-2.09314
																	3.26474	132.607	-1.72196		3.756	114.085	-2.13737
																	3.25172	131.495	-1.7188		3.73724	112.769	-2.12842
																	3.23859	130.167	-1.71793		3.71748	111.581	-2.21646
																	3.22607	128.92	-1.62244		3.69912	110.492	-2.03881
																	3.212	127.53	-1.80315		3.68051	109.295	-2.0454
																	3.19967	126.326	-1.56594		3.66066	108.126	-2.1577
																	3.18623	124.992	-1.68841		3.64152	106.866	-2.05712
																	3.17293	123.721	-1.65374		3.62194	105.627	-2.08099
																	3.15944	122.412	-1.66072		3.60275	104.394	-2.01472
																	3.14605	121.152	-1.63081		3.58322	103.241	-2.02705
																	3.13321	119.917	-1.54684		3.56356	102.112	-2.0187
																	3.12066	118.526	-1.4964		3.54441	100.832	-1.9439
																	3.10698	117.402	-1.61352		3.52485	99.7543	-1.96153
																	3.09312	116.192	-1.61987		3.50475	98.5708	-1.99281
																	3.08	114.81	-1.51534		3.48516	97.4456	-1.92012
																	3.06665	113.685	-1.52502		3.4652	96.2874	-1.93322
																	3.05308	112.337	-1.53307		3.445	95.0768	-1.93356
																	3.03923	111.078	-1.54708		3.42527	93.7994	-1.86318
																	3.02514	109.781	-1.55656		3.40479	92.7304	-1.90945
																	3.01218	108.636	-1.41535		3.38463	91.5519	-1.85804
																	2.99943	107.384	-1.37661		3.36528	90.4679	-1.76067
																	2.98532	106.13	-1.50619		3.34411	89.3669	-1.90398
																	2.97149	104.886	-1.45929		3.32338	88.228	-1.84023
																	2.95791	103.474	-1.41472		3.30358	86.9165	-1.7343
																	2.94413	102.322	-1.41856		3.28251	85.6196	-1.8179
																	2.92978	101.111	-1.4595		3.26207	84.4555	-1.73748
																	2.91629	99.8604	-1.35509		3.24092	83.3299	-1.77504
																	2.90175	98.7149	-1.44423		3.22039	82.0605	-1.69759
																	2.88883	97.5011	-1.26749		3.19979	81.1556	-1.68073
																	2.87509	96.2101	-1.33006		3.17927	79.9358	-1.65259
																	2.86065	94.9192	-1.38048		3.15764	78.7928	-1.71698
																	2.84659	93.7821	-1.32663		3.13666	77.6302	-1.64123
																	2.83246	92.6549	-1.31674		3.11544	76.5461	-1.63534
																	2.81939	91.3705	-1.20319		3.09421	75.3705	-1.61264
																	2.8045	90.1134	-1.35111		3.07226	74.206	-1.64171
																	2.79031	88.9082	-1.26954		3.05054	73.1674	-1.60057
																	2.77596	87.6706	-1.26685		3.02917	71.8248	-1.54942
																	2.76172	86.4239	-1.23955		3.00701	70.9452	-1.58129
																	2.74737	85.301	-1.23253		2.98537	69.7005	-1.52191
																	2.73353	83.9574	-1.17094		2.96317	68.5695	-1.53488
																	2.71896	82.812	-1.21497		2.94174	67.5788	-1.4588
																	2.70424	81.6563	-1.21069		2.91945	66.3796	-1.49331
																	2.68957	80.3404	-1.18846		2.89769	65.3686	-1.4332
																	2.67496	79.0855	-1.16475		2.87485	64.1834	-1.47957
																	2.66047	78.0017	-1.13774		2.85293	63.1283	-1.39551
																	2.646	76.7299	-1.11948		2.83027	61.9868	-1.41742
																	2.63044	75.4752	-1.18446		2.80777	60.9166	-1.38238
																	2.61571	74.3136	-1.10264		2.78503	59.8444	-1.3733
																	2.60151	73.238	-1.04827		2.76181	58.5487	-1.3746
																	2.58611	71.9672	-1.11784		2.73881	57.5985	-1.33569
																	2.57101	70.7613	-1.07786		2.71628	56.5575	-1.286
																	2.55558	69.5914	-1.08238		2.69347	55.4253	-1.27711
																	2.54049	68.414	-1.04133		2.67039	54.3643	-1.26683
																	2.52528	67.3002	-1.03201		2.64698	53.3564	-1.26091
																	2.51016	65.9835	-1.00777		2.62408	52.2256	-1.209
																	2.49459	64.656	-1.01678				2281.77
																	2.47991	63.6162	-0.942035				2679.8
																	2.46444	62.3866	-0.974093				0.148531
																	2.44887	61.4661	-0.964244
																	2.43359	60.1395	-0.929189
																	2.41801	59.0477	-0.928451
																	2.40237	58.02	-0.915572
																	2.38642	56.9162	-0.916843
																	2.37118	55.6708	-0.857462
																	2.3553	54.5603	-0.87563
																	2.3388	53.4229	-0.890906
																			2022.15
																			2365.01
																			0.144974

## Sheet: HysteresisPsach
	Psach				Psach				Psach				Psach				Psach				Psach
	(-) 30deg				(-)20deg				(-)10deg				0 deg				(+) 10deg				(+)20deg
	Dep	Force	Hysterese		Dep	Force	Hysterese		Dep	Force	Hysterese		Dep	Force	Hysterese		Dep	Force	hysterese		Dep	Force	hysterese
	mm	N			mm	N			mm	N			mm	N			mm	N			mm	N
	0	0	0		0	0	0		0	0	0		0	0	0		0	0	0		0	0	0
	21.24	48.2524	NA		18.8253	45.2352	NA		12.2027	45.8835	NA		1.40898	30.7396	NA		1.25658	47.2352	NA		1.69535	48.2352	NA
	22.5379	58.1485	69.0489		19.4347	50.757	29.2487		12.4919	51.3126	320.497		1.69179	52.8425	11.8189		1.32277	51.2817	3.26051		1.75932	51.2716	3.1832
	22.6692	59.2372	7.70881		19.4221	51.3199	-0.645177		12.8483	58.7499	19.6132		2.01264	78.3555	21.0478		1.35488	53.0726	1.67536		1.79172	52.8919	1.68712
	22.8942	60.8218	13.5014		19.4742	52.0223	2.69068		13.2694	68.9498	26.8862		2.34599	106.094	30.7424		1.38773	54.9285	1.77422		1.82546	54.6	1.81334
	23.2145	63.0505	19.839		19.5999	53.5031	6.63515		13.7435	82.7527	35.9551		2.68036	134.187	40.1718		1.42018	56.8647	1.81361		1.85924	56.3545	1.87391
	23.633	65.6654	26.9378		19.7967	55.6398	10.7378		14.2657	102.031	48.252		3.01347	163.32	49.5521		1.45316	58.6857	1.90521		1.89281	58.1207	1.92177
	24.151	69.1156	34.9086		20.071	58.4096	15.6407		14.8241	127.882	64.1898		3.33962	192.025	57.9481		1.4866	60.7514	1.9975		1.92726	60.004	2.03487
	24.7675	73.4969	43.9572		20.4278	62.2066	21.522		15.4013	162.408	83.7806		3.66005	221.506	66.2524		1.52068	62.6008	2.10176		1.96187	61.8258	2.10796
	25.4851	78.8026	54.6479		20.8672	67.0493	28.3924		15.9824	204.756	106.669		3.97104	250.168	73.3436		1.55431	64.5935	2.13871		1.99666	63.6529	2.18287
	26.2985	85.4883	66.8131		21.3897	73.2183	36.6494		16.5475	251.58	128.938		4.27376	278.757	80.0573		1.58864	66.5126	2.25029		2.0322	65.5103	2.29528
	27.2112	93.7728	81.8063		21.9918	81.1686	46.4763		17.0848	298.393	147.752		4.5608	306.62	84.0144		1.6225	68.5931	2.28733		2.06707	67.4575	2.31781
	28.2242	104.33	100.341		22.6693	91.1971	58.3926		17.5855	342.9	160.567		4.83432	333.321	87.5181		1.65771	70.5823	2.45039		2.10302	69.2471	2.45751
	29.3322	117.446	122.867		23.4181	103.87	73.0337		18.0413	384.398	165.755		5.0882	358.87	87.8668		1.69293	72.8933	2.52652		2.13848	71.2351	2.49087
	30.5222	133.822	149.496		24.2327	119.931	91.1537		18.4489	422.043	164.349		5.3218	382.993	86.6505		1.72873	74.851	2.64495		2.1753	73.1651	2.65868
	31.7904	154.046	182.542		25.1076	140.836	114.061		18.8055	454.856	156.332		5.53717	404.868	84.8382		1.76402	77.0347	2.67994		2.21192	75.1708	2.71556
	33.1228	179.23	222.026		26.0253	168.389	141.899		19.1119	483.344	143.726		5.73679	425.69	82.9012		1.79965	79.1092	2.78149		2.24866	77.2552	2.79997
	34.51	210.208	270.112		26.9743	203.668	176.532		19.3728	507.303	129.268		5.91558	445.408	77.8706		1.8361	81.2564	2.92252		2.28541	79.314	2.87737
	35.9344	251.277	328.681		27.9312	247.594	215.914		19.5929	527.331	113.848		6.07483	462.201	72.2691		1.87263	83.696	3.01275		2.32226	81.3001	2.95888
	37.3728	305.575	400.468		28.8746	299.623	258.107		19.773	543.095	96.3776		6.21315	476.926	64.9464		1.9084	85.9987	3.03526		2.35927	83.3568	3.0471
	38.7937	372.616	481.837		29.781	358.48	298.267		19.9234	555.972	82.6489		6.33164	489.667	57.2663		1.94591	88.2268	3.2674		2.39758	85.5797	3.23618
	40.1679	450.365	565.489		30.6285	419.706	329.742		20.0471	566.566	69.42		6.43404	500.086	50.6771		1.98188	90.5383	3.21548		2.4363	87.5572	3.35148
	41.4585	538.076	637.838		31.4008	480.913	347.792		20.1507	574.805	59.1556		6.52109	509.502	43.9437		2.0196	92.7989	3.45768		2.47319	89.5868	3.26802
	42.6312	627.928	683.647		32.0899	539.075	351.421		20.2404	581.885	51.8537		6.58807	515.781	34.3372		2.05679	95.1397	3.49447		2.51206	91.8336	3.52561
	43.6629	714.152	692.299		32.6876	591.764	337.969		20.3197	588.167	46.3998		6.63382	519.27	23.6766		2.09404	97.492	3.5879		2.54966	94.0702	3.49528
	44.5342	791.937	656.199		33.1923	637.481	310.202		20.3908	593.495	42.0315		6.66985	521.633	18.7508		2.13105	99.9	3.65289		2.58897	96.2842	3.7412
	45.8291	805.701	1034.35		33.6068	674.944	271.978		20.458	598.546	40.0371		6.70486	524.294	18.3081		2.16753	102.23	3.68695		2.6274	98.5066	3.74248
	45.7501	794.522	-63.1981		33.9355	703.839	226.647		20.524	603.857	39.6913		6.74274	527.3	19.9167		2.2057	104.886	3.95197		2.66647	100.689	3.89182
	45.6583	781.975	-72.4027		34.1885	725.062	180.748		20.5898	609.296	39.8656		6.78455	531.433	22.1311		2.24277	107.158	3.93036		2.70637	103.028	4.06424
	45.5557	768.287	-79.4982		34.3773	739.965	138.248		20.6553	615.137	40.1283		6.83468	536.942	26.7805		2.28043	109.662	4.08366		2.74463	105.287	3.98493
	45.441	753.355	-87.2644		34.5104	748.941	99.1009		20.7237	621.19	42.2626		6.89487	544.265	32.5367		2.31868	112.053	4.23978		2.78343	107.563	4.12956
	45.3171	737.915	-92.3625		34.5984	756.606	66.288		20.7948	627.786	44.3932		6.96439	552.838	38.1403		2.35599	114.686	4.2296		2.82373	109.933	4.38209
	45.1826	721.529	-98.1437		34.6008	756.358	1.79532		20.8699	635.094	47.4508		7.04822	564.28	46.8194		2.3944	117.278	4.45514		2.86316	112.239	4.37996
	45.0403	704.541	-101.49		34.6968	760.738	72.7698		20.9492	642.85	50.6707		7.14497	578.321	55.2735		2.43162	119.768	4.41093		2.90305	114.697	4.52714
	44.8904	687.153	-104.272		34.8902	775.543	148.618		21.0336	651.895	54.6199		7.25359	593.934	63.6672		2.47065	122.281	4.72367		2.94296	117.123	4.62577
	44.7366	670.044	-104.386		35.0769	784.68	145.6		21.1226	661.122	58.4371		7.36607	610.482	67.7344		2.50922	124.896	4.76665		2.98261	119.272	4.68588
	44.5773	653	-105.398		35.2525	794.253	138.628		21.2153	671.193	61.7357		7.48255	627.968	72.1308		2.54741	127.476	4.81963		3.0226	121.76	4.82019
	44.4161	635.78	-103.866		35.3158	799.018	50.4551		21.3127	681.869	65.9085		7.59833	645.08	73.6979		2.58451	130	4.77552		3.06328	124.229	5.0029
	44.2527	619.014	-102.534		35.4099	801.149	75.2885		21.4141	693.529	69.7377		7.71219	662.355	74.4264		2.62315	132.7	5.07656		3.10413	126.564	5.12301
	44.0884	602.479	-100.349		35.4129	798.434	2.36778		21.5201	705.985	74.1721		7.82132	679.181	73.203		2.6614	135.242	5.12376		3.14495	128.936	5.21477
	43.9203	585.945	-99.9021		35.3861	791.114	-21.2602		21.6296	718.838	78.0487		7.92643	695.416	72.246		2.70005	137.922	5.2792		3.1843	131.571	5.12443
	43.7508	569.86	-97.9432		35.3356	781.104	-39.6958		21.7404	732.148	80.3769		8.02881	711.62	72.026		2.73743	140.623	5.20512		3.22542	133.978	5.45966
	43.5792	553.968	-96.4327		35.262	768.573	-57.0804		21.8543	745.602	84.1138		8.12792	726.867	71.2785		2.77546	143.238	5.39835		3.2664	136.498	5.54223
	43.4079	538.785	-93.5895		35.1709	754.09	-69.3188		21.9694	759.72	86.6373		8.21846	742.364	66.5177		2.81475	145.871	5.67995		3.30713	139.05	5.61248
	43.2375	523.612	-90.5208		35.0667	738.56	-77.7784		22.0845	773.951	88.3001		8.30775	756.313	66.9025		2.85262	148.589	5.57557		3.34801	141.603	5.73548
	43.0669	509.114	-88.0592		34.9515	721.641	-84.0895		22.2005	788.479	90.5563		8.39165	770.01	64.0311		2.89119	151.309	5.78335		3.38969	144.059	5.95427
	42.8955	494.997	-86.0711		34.8269	703.932	-88.807		22.4423	814.643	193.889		8.47285	782.983	63.0535		2.92965	154.047	5.87244		3.43111	146.597	6.01938
	42.7227	481.08	-84.3311		34.6955	686.751	-91.4145		22.8	856	298.762		8.54696	794.988	58.4717		2.96838	156.892	6.02127		3.47193	149.186	6.03585
	42.5495	467.528	-82.1465		34.5589	669.547	-92.5797		22.4522	812.076	-290.04		8.61929	806.863	57.9306		3.0068	159.403	6.07598		3.51402	151.877	6.33606
	42.3752	454.255	-80.3391		34.4169	651.738	-93.8519		22.4309	803.853	-17.2552		8.68208	816.438	50.9596		3.04481	162.191	6.11188		3.55544	154.408	6.34419
	42.1992	441.401	-78.8262		34.2721	633.998	-93.0425		22.3838	790.75	-37.5239		8.71834	820.252	29.6784		3.08273	164.928	6.20177		3.59629	157.029	6.36111
	42.0196	428.479	-78.1046		34.126	616.766	-91.3954		22.3183	775.994	-51.361		8.72456	817.372	5.09293		3.12115	167.68	6.38935		3.63744	159.649	6.51462
	41.8371	415.948	-77.0273		33.9784	599.974	-89.7919		22.2365	760.574	-62.8364		8.70243	807.551	-17.979		3.15968	170.416	6.51264		3.67955	162.148	6.77532
	41.6519	403.674	-75.9056		33.8293	583.231	-88.1917		22.1397	743.605	-72.7496		8.65706	791.578	-36.2763		3.19699	173.25	6.41203		3.72165	164.86	6.88332
	41.4629	391.515	-75.1653		33.6813	567.057	-85.1218		22.0336	725.443	-77.9778		8.59824	775.009	-46.0791		3.23564	175.997	6.74956		3.76311	167.592	6.89213
	41.2703	379.489	-74.2556		33.5309	551.159	-84.0862		21.9203	707.129	-81.1225		8.52821	757.241	-53.649		3.27357	178.797	6.72724		3.80454	170.201	6.99782
	41.0724	367.697	-73.8998		33.3806	535.387	-81.683		21.8023	688.804	-82.3559		8.44882	738.765	-59.3865		3.31185	181.474	6.89685		3.84609	172.99	7.12909
	40.8689	356.091	-73.6498		33.2291	520.168	-79.9495		21.6798	670.719	-83.3145		8.36704	720.336	-59.6608		3.34899	184.217	6.79081		3.88787	175.449	7.27966
	40.6601	344.5	-73.1479		33.0769	505.106	-78.0211		21.5552	652.768	-82.4457		8.2818	701.954	-60.6162		3.38798	186.97	7.23607		3.92979	178.164	7.41118
	40.4441	333.204	-73.1871		32.9256	490.46	-75.3317		21.4258	634.918	-83.3113		8.19447	683.251	-60.4829		3.42454	189.684	6.8858		3.97163	180.785	7.50883
	40.2208	321.709	-73.148		32.773	475.869	-73.721		21.2958	617.326	-81.4128		8.10806	665.562	-58.2765		3.46273	192.619	7.30011		4.01351	183.456	7.62741
	39.9872	310.161	-73.7785		32.619	461.652	-72.1829		21.1639	599.85	-80.2292		8.02002	648.101	-57.829		3.50014	195.395	7.25682		4.056	186.285	7.85558
	39.7451	298.837	-73.7125		32.4652	447.477	-69.9267		21.0331	583.3	-77.3834		7.93262	631.356	-55.9132		3.53821	198.221	7.49297		4.09728	188.987	7.74599
	39.4931	287.384	-73.8838		32.3119	433.573	-67.5067		20.9008	566.799	-76.0895		7.84476	615.148	-54.7572		3.57532	201.007	7.40705		4.13873	191.666	7.88947
	39.2312	275.762	-73.7454		32.1567	420.028	-66.2403		20.7695	550.905	-73.3883		7.75527	602.114	-54.4666		3.6133	203.734	7.68694		4.18081	194.317	8.1198
	38.9582	264.485	-73.7327		32.0015	406.694	-64.1593		20.6375	535.237	-71.6815		7.66591	582.67	-52.9357		3.65053	206.617	7.63697		4.22234	197.126	8.12937
	38.6752	253.59	-73.3101		31.8445	393.446	-62.8309		20.5072	520.031	-68.7692		7.57767	567.328	-50.7404		3.68702	209.469	7.59271		4.26341	199.857	8.15156
	38.3801	243.04	-73.2796		31.6883	380.582	-60.422		20.376	505.241	-67.2249		7.49081	552.787	-48.6462		3.72464	212.277	7.93356		4.30554	202.593	8.47697
	38.0714	232.796	-73.4559		31.5303	368.141	-59.1763		20.2464	490.747	-64.5704		7.40666	538.788	-45.9261		3.76252	215.102	8.09303		4.34723	205.377	8.50487
	37.7473	223.184	-73.8724		31.3694	355.532	-58.2004		20.1161	476.728	-62.9924		7.31942	525.099	-46.4086		3.79912	217.892	7.92353		4.38916	208.12	8.66844
	37.406	213.769	-74.5635		31.2079	343.48	-56.4372		19.9855	462.774	-61.3834		7.23144	511.489	-45.6006		3.83586	220.682	8.05798		4.43096	210.906	8.75778
	37.047	204.626	-75.1099		31.0419	331.25	-56.0085		19.8547	449.05	-59.6266		7.14598	497.931	-43.1316		3.87206	223.599	8.04102		4.47182	213.615	8.67374
	36.6668	195.728	-76.0995		30.8712	319.002	-55.52		19.724	435.56	-57.8052		7.05962	485.304	-42.4537		3.90927	226.29	8.37146		4.51267	216.607	8.78727
	36.2624	186.874	-77.3794		30.6951	306.627	-55.0857		19.5928	422.32	-56.2613		6.96824	477.909	-44.0106		3.94557	229.185	8.26569		4.55416	219.11	9.0385
	35.8337	177.949	-78.1833		30.5135	294.462	-54.5572		19.4622	409.17	-54.3108		6.87633	462.719	-43.2267		3.98334	231.907	8.70875		4.59706	221.936	9.46051
	35.3793	169.04	-78.8491		30.3254	282.425	-54.2704		19.3289	396.197	-53.68		6.78381	445.533	-42.015		4.01894	234.797	8.30601		4.6378	224.693	9.0968
	34.8971	160.595	-79.4651		30.1319	270.411	-53.4797		19.1957	383.583	-51.9128		6.6902	432.437	-41.0944		4.05512	237.632	8.54621		4.67879	227.461	9.26859
	34.3866	151.936	-79.7812		29.9308	258.449	-53.186		19.0608	370.681	-50.8795		6.59957	420.558	-38.6529		4.0912	240.549	8.62572		4.72116	230.346	9.69897
	33.8465	143.342	-79.7428		29.7218	246.882	-52.7962		18.9232	357.831	-50.1139		6.5065	408.578	-38.5825		4.12786	243.166	8.8668		4.76202	233.239	9.46976
	33.274	135.057	-79.6849		29.5059	235.271	-52.0654		18.7842	345.093	-48.886		6.41153	396.519	-38.2328		4.16377	246.127	8.78716		4.80311	235.979	9.64114
	32.6686	126.866	-79.2894		29.2817	224.046	-51.4819		18.6425	332.38	-47.9863		6.31511	384.397	-37.6466		4.20007	248.798	8.98053		4.84422	238.635	9.75448
	32.0323	118.792	-78.1556		29.0474	212.728	-51.1699		18.4973	319.492	-47.3371		6.2175	372.701	-36.9497		4.23493	251.718	8.72617		4.88556	241.427	9.92293
	31.362	111.242	-77.0937		28.8045	201.733	-50.3348		18.3507	306.737	-45.8883		6.11778	360.776	-36.5706		4.27101	254.502	9.12998		4.92623	244.15	9.87379
	30.6739	104.245	-74.1394		28.5501	191.049	-49.9635		18.2024	293.996	-44.5377		6.01366	348.571	-36.9277		4.30621	257.322	9.00987		4.9673	246.906	10.0844
	29.9858	97.6804	-69.475		28.2844	180.338	-49.3301		18.0502	281.276	-43.7871		5.90724	336.382	-36.4488		4.34115	260.064	9.03802		5.0078	249.788	10.0584
	29.3036	91.8858	-64.6612		28.0061	170.028	-48.7563		17.8962	268.323	-42.3173		5.79549	323.943	-36.8946		4.37708	262.843	9.39475		5.04791	252.525	10.0738
	28.6296	86.7889	-60.2092		27.7118	159.684	-48.5157		17.7384	255.556	-41.3212		5.67853	311.455	-37.1587		4.41108	265.604	8.98241		5.08861	255.277	10.3344
	27.9682	81.8383	-55.7636		27.4004	150.299	-48.2706		17.5788	242.878	-39.7978		5.55504	298.659	-37.6722		4.44574	268.373	9.2535		5.12924	258.07	10.4281
	27.3247	77.5301	-51.2791		27.0703	141.477	-48.155		17.4154	230.132	-38.6252		5.42549	285.595	-37.8435		4.48067	271.169	9.42422		5.17002	260.889	10.5827
	26.7036	74.035	-47.0681		26.7196	133.226	-48.1719		17.2478	217.287	-37.5133		5.29467	272.395	-36.499		4.51471	273.862	9.27648		5.21004	263.518	10.4931
	26.1088	70.7698	-43.0677		26.3465	124.98	-48.1621		17.075	204.351	-36.4151		5.16022	259.008	-35.7245		4.5492	276.568	9.49265		5.25061	266.3	10.7457
	25.5487	67.7885	-38.7995		25.9483	117.198	-48.217		16.8991	191.918	-34.8612		5.01919	246.34	-35.6333		4.58365	279.298	9.57307		5.29098	269.111	10.8082
	25.0241	65.2837	-34.9028		25.5245	109.429	-48.0235		16.7186	179.182	-33.4905		4.87175	232.532	-35.302		4.61746	282.052	9.49193		5.33021	271.911	10.6122
	24.5355	62.9882	-31.3392		25.0723	101.816	-47.7629		16.5323	166.515	-32.204		4.72057	219.145	-34.1432		4.64966	284.68	9.12311		5.37051	274.819	11.0159
	24.0922	61.2167	-27.5316		24.5875	94.4754	-47.5812		16.339	153.971	-30.9653		4.56621	206.008	-32.8129		4.68375	287.419	9.75038		5.40976	277.469	10.8381
	23.7017	59.7133	-23.6124		24.0566	85.3635	-47.7424		16.1409	141.816	-29.3068		4.40962	192.679	-31.2153		4.71659	290.101	9.48396		5.44955	280.24	11.0953
	23.3645	58.5057	-19.9275		22.7354	70.1434	-102.728		15.9353	130.344	-27.9705		4.24842	179.915	-30.0313		4.74996	292.747	9.7256		5.48937	282.97	11.2137
			5258.76		21.3464	50.757	-83.9654		15.7223	119.503	-26.6057		4.07989	166.573	-29.1966		4.78215	295.35	9.46438		5.52925	285.603	11.3395
			6878.31				3726.23		15.5005	109.558	-25.4112		3.9064	153.587	-27.7724		4.81515	298.04	9.79005		5.56817	288.294	11.1677
			0.235457				4888.75		15.2657	100.169	-24.6223		3.72571	139.901	-26.5145		4.84637	300.696	9.34658		5.60711	290.97	11.2768
							0.237796		15.0177	91.4151	-23.7568		3.53968	126.752	-24.8033		4.87886	303.204	9.81003		5.64476	293.712	11.0069
									14.7548	83.2772	-22.9563		3.348	113.664	-23.0407		4.91112	305.818	9.82568		5.68314	296.332	11.3237
									14.475	75.5163	-22.2195		3.15079	100.335	-21.1015		4.94333	308.301	9.88915		5.72234	299.187	11.6713
									14.175	67.9627	-21.5179		2.95092	88.0351	-18.825		4.97434	310.989	9.60228		5.76102	301.781	11.6224
									13.8568	61.1269	-20.5437		2.74038	83.8273	-18.0923		5.00616	313.735	9.94081		5.79971	304.475	11.7303
									13.5393	55.2023	-18.4636		2.51423	62.3773	-16.532		5.03756	316.08	9.88565		5.83772	307.099	11.622
									13.2333	50.4414	-16.1662		2.28402	63.7096	-14.5129		5.0678	318.671	9.59806		5.87608	309.711	11.8305
											3167.48		2.0288	52.9868	-14.8919		5.09891	321.264	9.9539		5.91307	312.345	11.5042
											4194.06				2172.69		5.13009	323.704	10.0562		5.95109	314.857	11.9229
											0.244769				2746.32		5.15975	326.255	9.63774		5.9879	317.673	11.6432
															0.208872		5.19099	328.703	10.2305		6.02584	320.164	12.0979
																	5.2205	331.183	9.73674		6.06339	322.885	12.074
																	5.25	333.562	9.80641		6.10021	325.494	11.9366
																	5.27918	335.896	9.76775		6.13648	327.983	11.8524
																	5.30894	338.46	10.0326		6.17338	330.448	12.1457
																	5.33698	340.775	9.52473		6.20974	332.972	12.0611
																	5.36635	343.286	10.0444		6.24521	335.473	11.8554
																	5.39426	345.695	9.61522		6.28117	337.949	12.1096
																	5.42266	347.988	9.84933		6.31751	340.506	12.3253
																	5.4513	350.374	10.0021		6.35299	343.064	12.1267
																	5.4794	352.736	9.87833		6.3882	345.604	12.1242
																	5.50737	355.152	9.89913		6.42365	347.991	12.2945
																	5.53538	357.316	9.97747		6.4577	350.518	11.8923
																	5.5625	359.675	9.72241		6.49347	352.941	12.5822
																	5.58945	361.892	9.72377		6.52717	355.399	11.936
																	5.61642	364.256	9.79089		6.56231	357.893	12.5303
																	5.64297	366.416	9.70161		6.59542	360.21	11.8875
																	5.66961	368.691	9.79125		6.62991	362.69	12.4665
																	5.69619	370.852	9.82874		6.66376	365.035	12.3193
																	5.72172	373.177	9.49483		6.69726	367.294	12.2658
																	5.74734	375.253	9.58836		6.72987	369.673	12.0156
																	5.77266	377.468	9.53162		6.76247	371.93	12.0868
																	5.7978	379.514	9.51469		6.79525	374.27	12.2314
																	5.82257	381.746	9.426		6.82893	376.498	12.6417
																	5.84778	383.877	9.65055		6.86069	378.875	11.9991
																	5.87276	385.991	9.61694		6.8934	381.159	12.4271
																	5.89688	388.074	9.3366		6.92469	383.425	11.9631
																	5.92121	390.139	9.46723		6.95658	385.572	12.2626
																	5.94488	392.278	9.25774		6.98829	387.874	12.2623
																	5.96903	394.344	9.49974		7.019	390.229	11.948
																	5.99253	396.297	9.28792		7.0495	392.232	11.9336
																	6.0151	398.295	8.96727		7.08117	394.498	12.4585
																	6.03877	400.154	9.45164		7.11231	396.717	12.3182
																	6.06134	402.114	9.05336		7.14266	398.639	12.0696
																	6.08405	404.16	9.15556		7.1714	400.845	11.4867
																	6.10636	406.069	9.03815		7.2021	403.098	12.3431
																	6.12842	408.045	8.97834		7.23212	405.206	12.1295
																	6.15045	409.951	9.01009		7.26117	407.371	11.8041
																	6.17123	411.808	8.53988		7.29188	409.333	12.5401
																	6.19349	413.808	9.18692		7.32053	411.411	11.7591
																	6.21516	415.627	8.98786		7.34938	413.614	11.9005
																	6.23638	417.524	8.84196		7.37847	415.596	12.0584
																	6.2563	419.28	8.33263		7.40624	417.518	11.5686
																	6.2769	420.931	8.6539		7.43431	419.583	11.7484
																	6.29713	422.746	8.53371		7.46227	421.646	11.7625
																	6.31824	424.61	8.94533		7.48979	423.547	11.6284
																	6.33798	426.203	8.39667		7.51778	425.541	11.884
																	6.35753	428.097	8.34842		7.54478	427.472	11.5167
																	6.37695	429.761	8.33001		7.57204	429.384	11.6752
																	6.39587	431.492	8.14754		7.59915	431.306	11.6701
																	6.41502	433.19	8.28104		7.62614	433.291	11.6666
																	6.43482	434.809	8.59415		7.65297	435.165	11.6489
																	6.45252	436.467	7.7099		7.68044	436.888	11.9791
																	6.47174	438.118	8.40324		7.70574	438.958	11.0808
																	6.48988	439.648	7.96388		7.73205	440.823	11.5736
																	6.50762	441.349	7.81276		7.75765	442.621	11.3069
																	6.52588	442.863	8.07481		7.78394	444.546	11.6615
																	6.54462	444.502	8.3122		7.8086	446.336	10.9845
																	6.56152	445.998	7.52772		7.83438	448.074	11.5302
																	6.57869	447.622	7.67069		7.85933	449.856	11.2015
																	6.59555	449.089	7.55687		7.88463	451.75	11.4053
																	6.61186	450.565	7.33704		7.90954	453.525	11.2757
																	6.62933	452.14	7.88793		7.93365	455.181	10.9507
																	6.64563	453.649	7.3786		7.95772	456.902	10.9799
																	6.66304	454.991	7.91059		7.98191	458.718	11.0726
																	6.67809	456.566	6.86091		8.00576	460.396	10.9608
																	6.69432	457.917	7.42124		8.03009	462.033	11.2207
																	6.71091	459.334	7.60799		8.05329	463.776	10.742
																	6.72621	460.695	7.03839		8.07785	465.661	11.4143
																	6.74141	462.195	7.01503		8.10019	467.109	10.4146
																	6.7573	463.649	7.35469		8.12369	468.963	11.0006
																	6.77279	464.988	7.19015		8.14564	470.418	10.3084
																	6.78828	466.305	7.21517		8.16831	472.048	10.6867
																	6.80249	467.721	6.63619		8.19105	473.603	10.7506
																	6.81782	469.177	7.18208		8.21327	475.16	10.5395
																	6.83334	470.486	7.28952		8.23582	476.888	10.7334
																	6.8481	471.729	6.95614		8.25735	478.221	10.281
																	6.86185	473.109	6.49618		8.2788	479.882	10.2783
																	6.87609	474.229	6.74445		8.30048	481.4	10.4203
																	6.89105	475.62	7.10206		8.32164	482.93	10.2042
																	6.90555	476.891	6.90582		8.34189	484.384	9.79249
																	6.91836	478.142	6.11687		8.36289	485.89	10.1857
																	6.9326	479.443	6.81888		8.38442	487.433	10.4793
																	6.94661	480.637	6.72395		8.40462	488.909	9.86235
																	6.96102	481.85	6.93662		8.42443	490.313	9.69858
																	6.97304	483.103	5.8015		8.44483	491.821	10.0196
																	6.98735	484.422	6.91854		8.46541	493.306	10.1338
																	7.00056	485.627	6.40853		8.48519	494.736	9.77193
																	7.0139	486.752	6.48694		8.50533	496.142	9.97788
																	7.02649	487.98	6.13812		8.52553	497.593	10.0365
																	7.03956	489.21	6.38107		8.54451	498.988	9.45922
																	7.05352	490.429	6.84169		8.56385	500.302	9.66423
																	7.06584	491.56	6.04585		8.58295	501.747	9.56894
																	7.07819	492.705	6.08053		8.60155	503.184	9.34681
																	7.09104	493.831	6.33586		8.6207	504.465	9.64428
																	7.10403	495.123	6.42739		8.63876	505.871	9.12307
																	7.11586	496.112	5.8606		8.65759	507.159	9.54062
																	7.12848	497.377	6.26914		8.67638	508.326	9.53829
																	7.14061	498.524	6.03843		8.69391	509.664	8.9268
																	7.15208	499.715	5.72571		8.7116	510.936	9.02562
																	7.16418	500.784	6.05517		8.72922	512.336	9.01166
																	7.17666	501.797	6.25663		8.74756	513.715	9.41237
																	7.18884	502.967	6.1196		8.76554	514.839	9.247
																	7.20068	504.166	5.95977		8.78281	516.192	8.90325
																	7.21192	505.172	5.67249		8.80025	517.319	9.01054
																	7.22419	506.398	6.20354		8.81826	518.527	9.32662
																	7.23533	507.216	5.65036		8.83479	519.827	8.58301
																	7.24643	508.326	5.63434		8.85171	521.038	8.80514
																	7.25766	509.335	5.71313		8.86817	522.406	8.58677
																	7.26937	510.448	5.96942		8.88533	523.428	8.97521
																	7.27997	511.454	5.42013		8.90131	524.64	8.37593
																	7.29153	512.495	5.91743		8.9189	525.905	9.2392
																	7.30265	513.596	5.70444		8.93492	527.152	8.43401
																	7.31441	514.604	6.04656		8.95096	528.232	8.46398
																	7.32448	515.59	5.18521		8.96766	529.531	8.8307
																	7.33577	516.534	5.82621		8.98421	530.587	8.77162
																	7.34662	517.781	5.61093		9.00012	531.882	8.45302
																	7.35694	518.741	5.34987		9.01619	533.041	8.55926
																	7.36836	519.734	5.92951		9.03193	534.282	8.40017
																	7.37879	520.734	5.42372		9.04768	535.239	8.41965
																	7.38954	521.789	5.6049		9.06377	536.426	8.62226
																	7.40069	522.787	5.82693		9.0797	537.646	8.55636
																	7.41149	523.789	5.64747		9.09561	538.863	8.56334
																	7.42153	524.731	5.26615		9.11122	539.85	8.4204
																	7.43227	525.702	5.6381		9.12716	540.895	8.61092
																	7.44247	526.6	5.36844		9.14217	542.129	8.12779
																	7.45324	527.741	5.67924		9.15731	543.392	8.21715
																	7.46317	528.591	5.24274		9.17278	544.392	8.41741
																	7.4739	529.609	5.67783		9.18737	545.401	7.94992
																	7.48469	530.674	5.72218		9.20255	546.517	8.28759
																	7.49446	531.613	5.18925		9.21758	547.671	8.22316
																	7.5044	532.48	5.28608		9.23231	548.708	8.07353
																	7.5146	533.502	5.436		9.24727	549.858	8.21638
																	7.52446	534.523	5.26895		9.262	550.907	8.10789
																	7.53477	535.509	5.51132		9.27588	551.893	7.65121
																	7.5443	536.413	5.11133		9.29074	553.016	8.20784
																	7.55443	537.437	5.43573		9.30581	554.086	8.34622
																	7.56489	538.344	5.63034		9.32071	555.13	8.26284
																	7.57521	539.323	5.55661		9.3356	556.334	8.27482
																	7.58429	540.206	4.90263		9.35001	557.463	8.02664
																	7.59408	541.086	5.29381		9.36386	558.436	7.72427
																	7.60329	542.077	4.989		9.37814	559.533	7.98047
																	7.61322	543.031	5.3884		9.39272	560.632	8.16976
																	7.62256	543.964	5.07475		9.4072	561.639	8.12608
																	7.63221	544.908	5.25256		9.42133	562.772	7.94243
																	7.64282	545.731	5.78526		9.43556	563.747	8.01292
																	7.65212	546.771	5.07877		9.44943	564.833	7.82738
																	7.66128	547.689	5.01617		9.46404	565.723	8.26144
																	7.67058	548.492	5.09835		9.47776	566.792	7.77
																	7.68078	549.381	5.59786		9.49112	567.972	7.57498
																	7.69022	550.24	5.19187		9.50563	568.861	8.24943
																	7.69947	551.177	5.09224		9.51885	569.928	7.52854
																	7.70916	552.119	5.34189		9.53296	570.782	8.04572
																	7.71768	552.953	4.71085		9.54709	571.973	8.07485
																	7.72801	554.028	5.71727		9.55978	572.962	7.26411
																	7.73667	554.941	4.80042		9.57361	573.95	7.9314
																	7.74677	555.854	5.61083		9.58694	574.921	7.66038
																	7.75693	556.805	5.65196		9.60031	576.077	7.69361
																	7.7658	557.846	4.94356		9.61431	576.921	8.06997
																	7.7752	558.591	5.24779		9.62707	577.933	7.366
																	7.78413	559.633	4.99431		9.64094	578.843	8.02377
																	7.79382	560.339	5.42643		9.65442	579.969	7.81048
																	7.80356	561.307	5.45899		9.66748	580.99	7.58209
																	7.81272	562.356	5.14713		9.6805	581.938	7.57097
																	7.82207	563.161	5.2605		9.69386	582.976	7.78276
																	7.83066	564.144	4.84203		9.70638	583.845	7.30237
																	7.84083	564.991	5.74588		9.72033	584.811	8.15228
																	7.85021	565.915	5.30071		9.73293	585.894	7.37373
																	7.85991	566.849	5.49548		9.7468	586.787	8.13536
																	7.86879	567.718	5.03688		9.75984	587.898	7.65799
																	7.87883	568.632	5.70267		9.77296	588.798	7.71992
																	7.88756	569.597	4.972		9.78586	589.725	7.60127
																	7.89636	570.518	5.01511		9.79873	590.822	7.59265
																	7.90687	571.532	5.99886		9.81231	591.792	8.02958
																	7.91568	572.405	5.03846		9.8251	592.78	7.57814
																	7.92554	573.311	5.65004		9.83897	593.747	8.23012
																	7.93381	574.319	4.74894		9.85096	594.767	7.12022
																	7.94365	575.193	5.6556		9.86354	595.641	7.49088
																	7.95342	576.022	5.62283		9.87653	596.696	7.74565
																	7.96308	577.052	5.56958		9.88929	597.586	7.61449
																	7.97247	578.014	5.42053		9.90132	598.607	7.19662
																	7.98183	578.965	5.41686		9.91409	599.505	7.65305
																	7.99145	580.019	5.57338		9.92815	600.518	8.43661
																	8.0013	580.909	5.71446		9.94077	601.483	7.58446
																	8.01024	581.827	5.19955		9.95208	602.448	6.80456
																	8.02085	582.902	6.18145		9.96469	603.405	7.60702
																	8.03047	583.878	5.61107		9.978	604.274	8.03752
																	8.03968	584.845	5.38064		9.99055	605.223	7.58677
																	8.0487	585.614	5.27783		10.0035	606.279	7.82712
																	8.05822	586.653	5.58059		10.016	607.269	7.5842
																	8.06839	587.51	5.96862		10.0298	608.266	8.41215
																	8.07843	588.549	5.90806		10.042	609.182	7.44904
																	8.08794	589.544	5.59849		10.0548	610.178	7.77446
																	8.09752	590.463	5.65189		10.0679	611.077	7.98152
																	8.10671	591.465	5.43564		10.0802	612.101	7.55481
																	8.11717	592.457	6.19115		10.0932	613.221	7.94988
																	8.1266	593.521	5.59057		10.1061	614.091	7.93257
																	8.13643	594.473	5.83801		10.1192	615.24	8.0555
																	8.14647	595.567	5.97543		10.1318	616.035	7.74165
																	8.15588	596.46	5.61029		10.1446	617.21	7.86687
																	8.16643	597.571	6.29768		10.1572	618.101	7.83125
																	8.17561	598.66	5.49016		10.1704	618.997	8.11799
																	8.18588	599.545	6.15172		10.1829	620.01	7.76579
																	8.19611	600.563	6.13574		10.1955	621.069	7.84207
																	8.20586	601.71	5.86332		10.2094	622.055	8.59341
																	8.21577	602.618	5.96864		10.2211	622.964	7.31558
																	8.22522	603.728	5.69623		10.2347	623.897	8.476
																	8.23544	604.693	6.17908		10.2474	624.945	7.93405
																	8.24628	605.708	6.55676		10.2591	625.901	7.32683
																	8.25643	606.912	6.1553		10.2728	626.863	8.54918
																	8.26726	607.983	6.58282		10.2855	627.847	7.97839
																	8.27635	608.982	5.52774		10.2985	628.793	8.18952
																	8.28675	610.079	6.3416		10.3114	629.866	8.09711
																	8.29721	611.087	6.38199		10.3243	630.821	8.14104
																	8.30772	612.12	6.42778		10.3379	631.821	8.60191
																	8.31833	613.218	6.50486		10.3498	632.921	7.4849
																	8.32938	614.414	6.78354		10.3625	633.927	8.08091
																	8.33892	615.353	5.86353		10.3757	634.805	8.33985
																	8.35025	616.435	6.97671		10.3886	635.916	8.20298
																	8.35995	617.612	5.98397		10.4014	636.924	8.16176
																	8.37012	618.684	6.28774		10.4144	637.859	8.28943
																	8.38079	619.725	6.606		10.4278	638.994	8.56018
																	8.39149	620.935	6.63975		10.4409	640.031	8.32549
																	8.40219	621.947	6.64998		10.4535	641.025	8.13231
																	8.41192	622.991	6.05833		10.4665	641.868	8.33688
																	8.42357	624.04	7.26445		10.4795	643.094	8.34615
																	8.43349	625.108	6.1951		10.4931	644.11	8.71051
																	8.44455	626.363	6.91721		10.5064	645.13	8.5741
																	8.45458	627.456	6.28836		10.5198	646.26	8.6515
																	8.46582	628.501	7.06149		10.5331	647.218	8.64367
																	8.47663	629.585	6.79732		10.5461	648.196	8.42732
																	8.4869	630.909	6.47331		10.5596	649.341	8.70404
																	8.49832	632.002	7.20822		10.5727	650.441	8.5238
																	8.50866	633.135	6.54438		10.5856	651.329	8.42863
																	8.51959	634.438	6.92686		10.599	652.525	8.72165
																	8.53087	635.346	7.15933		10.6123	653.569	8.6981
																	8.54101	636.549	6.45319		10.6249	654.627	8.2508
																	8.55271	637.805	7.45402		10.6388	655.717	9.11279
																	8.56268	638.978	6.36306		10.6524	656.531	8.89376
																	8.57465	640.173	7.65636		10.6658	657.742	8.82501
																	8.58516	641.341	6.73219		10.6785	658.888	8.31353
																	8.59637	642.59	7.1961		10.6921	659.885	9.00359
																	8.60769	643.719	7.28319		10.7053	660.926	8.73023
																	8.61905	644.955	7.31624		10.7192	662.032	9.15305
																	8.63024	646.177	7.22693		10.7323	663.046	8.71239
																	8.64043	647.29	6.58821		10.7463	664.254	9.26505
																	8.65146	648.54	7.1488		10.7597	665.241	8.95033
																	8.66269	649.629	7.28844		10.7728	666.395	8.66795
																	8.67425	650.923	7.51792		10.7862	667.523	8.97677
																	8.68515	652.072	7.10292		10.8003	668.624	9.43788
																	8.69657	653.205	7.44845		10.8147	669.622	9.58067
																	8.70748	654.503	7.1373		10.8278	670.797	8.80839
																	8.71912	655.804	7.62463		10.8411	671.882	8.92311
																	8.73008	656.859	7.19269		10.8545	672.925	9.02231
																	8.74128	658.282	7.36524		10.8691	674.009	9.79911
																	8.7525	659.274	7.39429		10.8826	675.11	9.11751
																	8.7629	660.682	6.85846		10.8961	676.306	9.13912
																	8.77475	661.859	7.84024		10.9097	677.522	9.16982
																	8.78613	662.991	7.53536		10.924	678.653	9.73021
																	8.7975	664.267	7.54624		10.9372	679.733	8.99302
																	8.80885	665.628	7.55009		10.9507	680.86	9.12856
																	8.81975	666.756	7.26166		10.9646	681.992	9.5139
																	8.83143	668.048	7.79549		10.9793	683.113	9.99206
																	8.84316	669.34	7.84279		10.9933	684.29	9.59199
																	8.85444	670.564	7.55725		11.0073	685.396	9.57941
																	8.86548	671.939	7.40981		11.0212	686.535	9.51435
																	8.87684	673.097	7.6372		11.0348	687.81	9.35929
																	8.88841	674.413	7.79531		11.0493	688.905	9.96913
																	8.90048	675.702	8.14806		11.0629	690.063	9.3844
																	8.91193	676.996	7.74455		11.077	691.306	9.74729
																	8.92308	678.261	7.55841		11.0914	692.437	10.002
																	8.93468	679.593	7.87459		11.1053	693.617	9.61419
																	8.94594	680.877	7.66091		11.1198	694.81	10.0616
																	8.95704	682.006	7.56049		11.1334	695.875	9.45822
																	8.96838	683.406	7.74083		11.1472	697.036	9.61665
																	8.98	684.695	7.95228		11.1614	698.412	9.87907
																	8.99207	685.976	8.27413		11.1761	699.443	10.2578
																	9.00386	687.285	8.09323		11.1902	700.547	9.9121
																	9.01498	688.616	7.65154		11.2043	701.714	9.89733
																	9.02705	689.988	8.31543		11.2189	702.992	10.2043
																	9.03862	691.302	7.99518		11.2325	704.166	9.59823
																	9.04969	692.434	7.65618		11.2465	705.425	9.88987
																	9.06138	693.821	8.10209		11.2611	706.578	10.258
																	9.07337	695.194	8.32669		11.2756	707.751	10.2606
																	9.08499	696.478	8.08866		11.2906	709.108	10.6199
																	9.0963	697.884	7.88301		11.3052	710.33	10.4121
																	9.10809	699.06	8.23619		11.319	711.3	9.8032
																	9.11917	700.457	7.75016		11.3332	712.669	10.0862
																	9.13103	701.739	8.31544		11.3481	713.843	10.6015
																	9.14212	703.032	7.79149		11.3622	715.296	10.1017
																	9.15369	704.408	8.14271		11.377	716.302	10.6318
																	9.16537	705.663	8.23577		11.3918	717.507	10.5885
																	9.17662	707.057	7.94284		11.4061	718.906	10.2802
																	9.18893	708.279	8.71241		11.4214	720.14	10.958
																	9.20046	709.64	8.17374		11.4353	721.296	10.0328
																	9.21144	711.059	7.80211		11.4506	722.498	11.0622
																	9.22252	712.427	7.887		11.4651	723.857	10.4821
																	9.23454	713.716	8.56897		11.4797	725.105	10.6031
																	9.24632	715.088	8.41791		11.4944	726.262	10.6554
																	9.25727	716.342	7.83149		11.5093	727.519	10.8456
																	9.26945	717.855	8.73844		11.5241	728.753	10.7471
																	9.28135	719.143	8.54769		11.5389	730.137	10.7801
																	9.29198	720.393	7.65535		11.5538	731.352	10.918
																	9.3039	721.946	8.59082		11.5686	732.551	10.8378
																	9.31675	723.216	9.28625		11.5841	733.898	11.3164
																	9.32799	724.633	8.13536		11.5988	735.131	10.8664
																	9.33905	725.916	8.02362		11.6137	736.378	10.9022
																	9.35187	727.263	9.31419		11.6276	737.794	10.2652
																	9.36218	728.65	7.50933		11.6436	738.935	11.793
																	9.37485	730.134	9.23776		11.6577	740.158	10.4698
																	9.38599	731.431	8.1389		11.6732	741.399	11.4702
																	9.39817	732.705	8.91682		11.6879	742.924	10.9246
																	9.40984	734.226	8.56539		11.7033	744.157	11.4312
																	9.42149	735.687	8.55653		11.7189	745.513	11.6137
																	9.43231	736.938	7.9702		11.7328	746.765	10.3437
																	9.44445	738.429	8.95847		11.7487	747.981	11.9075
																	9.456	739.754	8.53329		11.7632	749.406	10.8811
																	9.46767	741.073	8.64002		11.7781	750.554	11.1749
																	9.47948	742.479	8.76344		11.7933	751.881	11.4131
																	9.49063	744	8.28491		11.8085	753.246	11.4627
																	9.50198	745.323	8.44865		11.8238	754.492	11.4811
																	9.5147	746.616	9.49007		11.8389	755.846	11.4155
																	9.52589	747.995	8.36565		11.8539	757.266	11.3911
																	9.53669	749.524	8.08742		11.8698	758.6	12.0528
																	9.54873	750.909	9.02786		11.8842	759.776	10.8944
																	9.55999	752.234	8.46668		11.8992	761.104	11.4049
																	9.5722	753.83	9.19371		11.9144	762.39	11.5702
																	9.5828	755.091	7.99683		11.9298	763.773	11.7272
																	9.59538	756.525	9.50601		11.9456	765.196	12.0781
																	9.60622	757.937	8.2078		11.9607	766.429	11.5992
																	9.61755	759.356	8.59829		11.9754	767.61	11.2489
																	9.62934	760.674	8.9617		11.9906	769.026	11.6804
																	9.64082	762.111	8.73938		12.0054	770.329	11.4143
																	9.653	763.636	9.29222		12.0212	771.581	12.1905
																	9.66444	764.789	8.74446		12.0363	772.933	11.6543
																	9.67552	766.338	8.47936		12.0516	774.211	11.8169
																	9.68717	767.591	8.93832		12.0669	775.527	11.8412
																	9.69898	768.851	9.06799		12.0826	777.063	12.1874
																	9.71115	770.346	9.37009		12.0982	778.341	12.1879
																	9.7214	771.767	7.90121		12.113	779.664	11.5275
																	9.73398	773.111	9.72053		12.1281	780.819	11.7867
																	9.74441	774.464	8.06994		12.1445	782.416	12.7925
																	9.75648	775.862	9.35358		12.1602	783.641	12.3069
																	9.76725	777.163	8.36087		12.1747	785.046	11.333
																	9.77871	778.715	8.91433		12.1899	786.474	12.0058
																	9.78964	779.959	8.52452		12.206	787.778	12.6381
																	9.80084	781.297	8.73647		12.2213	789.147	12.067
																	9.81287	782.672	9.41239		12.2372	790.533	12.5598
																	9.82337	784.115	8.22633		12.2523	791.943	11.9657
																	9.83535	785.521	9.39675		12.2678	793.186	12.2711
																	9.84624	787.003	8.56257		12.2838	794.713	12.6714
																	9.85745	788.32	8.8323		12.2983	795.891	11.5653
																	9.86885	789.7	8.99599		12.3134	797.34	12.0365
																	9.88038	791.158	9.11058		12.3279	798.59	11.5829
																	9.89146	792.468	8.77879		12.3423	799.861	11.4907
																	9.90341	793.832	9.47646		12.357	800.961	11.7418
																	9.91478	795.209	9.02853		12.3705	802.15	10.7929
																	9.92536	796.694	8.42351		12.3835	803.32	10.5084
																	9.93733	798.03	9.54691		12.3964	804.353	10.3154
																	9.94764	799.505	8.2299		12.4094	805.403	10.5127
																	9.95776	800.892	8.10521		12.4214	806.496	9.6309
																	9.9691	802.083	9.08876		12.4329	807.505	9.29322
																	9.97974	803.151	8.53824		12.4444	808.278	9.2653
																	9.98902	804.419	7.45967		12.4563	809.304	9.61955
																	9.99909	805.639	8.10357		12.4671	810.104	8.7616
																	10.0081	806.623	7.26133		12.4773	810.864	8.26734
																	10.0169	807.656	7.08828		12.4871	811.686	7.97747
																	10.0252	808.624	6.70312		12.4964	812.548	7.51249
																	10.0337	809.568	6.88035		12.5044	813.093	6.55194
																	10.0419	810.534	6.68596		12.5131	813.682	7.06549
																	10.0487	811.234	5.48827		12.5212	814.197	6.60044
																	10.0558	812.088	5.73378		12.5288	814.774	6.13267
																	10.0621	812.706	5.18553		12.5352	815.178	5.25252
																	10.0681	813.442	4.85547		12.5425	815.72	5.95808
																	10.073	813.945	3.97245		12.5477	816.078	4.2029
																	10.0785	814.355	4.48658		12.553	816.548	4.32319
																	10.0819	814.678	2.79135		12.5575	816.663	3.75026
																	10.0868	815.054	3.99101		12.5627	817.049	4.19027
																	10.0986	815.945	9.59496		12.5671	817.082	3.63063
																	10.1004	815.753	1.50769		12.5701	817.213	2.4306
																	10.1006	815.836	0.163363		12.5737	817.302	2.9411
																	10.1012	815.609	0.452318		12.5792	817.495	4.50182
																	10.1015	815.384	0.277473		12.5811	817.376	1.53392
																	10.1012	815.039	-0.290419		12.5821	817.304	0.851259
																	10.1005	814.804	-0.54559		12.5829	817.201	0.622542
																	10.0996	814.374	-0.740054		12.5834	817.117	0.433299
																	10.0975	814.01	-1.71184		12.5839	816.847	0.387249
																	10.0949	813.649	-2.14403		12.5829	816.595	-0.77078
																	10.0938	813.111	-0.883331		12.5826	816.284	-0.311063
																	10.0912	812.463	-2.06712		12.581	816.036	-1.2826
																	10.0876	811.743	-2.95199		12.5802	815.815	-0.612556
																	10.0848	811.101	-2.26813		12.5784	815.33	-1.46558
																	10.0801	810.273	-3.78996		12.5768	814.742	-1.32912
																	10.076	809.529	-3.36635		12.5732	814.323	-2.90605
																	10.0714	808.695	-3.71402		12.5702	814.022	-2.48608
																	10.0663	807.805	-4.15077		12.5665	813.438	-3.03257
																	10.0612	806.879	-4.09746		12.5625	812.753	-3.18388
																	10.0553	805.828	-4.77039		12.558	812.126	-3.72463
																	10.0495	804.886	-4.63402		12.5542	811.498	-3.04226
																	10.0426	803.797	-5.5769		12.5497	810.799	-3.62908
																	10.0365	802.689	-4.85681		12.5439	809.949	-4.75852
																	10.0292	801.561	-5.86795		12.5382	809.245	-4.62624
																	10.0218	800.417	-5.90669		12.5317	808.501	-5.22694
																	10.0146	799.308	-5.77271		12.5261	807.781	-4.49185
																	10.0076	798.097	-5.64711		12.519	806.835	-5.77508
																	9.99924	796.714	-6.6321		12.5119	805.906	-5.68753
																	9.99094	795.426	-6.60706		12.5052	804.834	-5.45276
																	9.98283	794.182	-6.43972		12.4965	803.96	-6.9335
																	9.97373	792.862	-7.22496		12.4888	802.948	-6.24223
																	9.96512	791.43	-6.82172		12.4801	801.875	-6.96694
																	9.95686	790.219	-6.53298		12.4713	800.919	-7.02404
																	9.94744	788.879	-7.43802		12.4629	800.066	-6.75636
																	9.93867	787.526	-6.91273		12.4533	798.72	-7.66818
																	9.92982	785.974	-6.95719		12.4444	797.72	-7.07542
																	9.92118	784.46	-6.78524		12.4334	796.447	-8.78546
																	9.91099	783.084	-7.98516		12.423	795.215	-8.26053
																	9.90058	781.576	-8.15025		12.4128	793.909	-8.15241
																	9.892	780.175	-6.69411		12.4016	792.753	-8.85378
																	9.88155	778.699	-8.14467		12.3903	791.402	-8.95187
																	9.87132	777.226	-7.96472		12.3796	790.215	-8.47628
																	9.86125	775.687	-7.81618		12.367	788.871	-9.95219
																	9.85116	774.223	-7.81517		12.3554	787.41	-9.15051
																	9.84001	772.371	-8.62972		12.3433	786.171	-9.53137
																	9.82907	770.893	-8.43768		12.3306	784.67	-9.95658
																	9.81905	769.447	-7.7193		12.3182	783.304	-9.68557
																	9.80789	767.826	-8.57661		12.3053	781.975	-10.135
																	9.79568	766.232	-9.36644		12.292	780.347	-10.4029
																	9.7851	764.67	-8.09962		12.279	778.954	-10.1097
																	9.77393	762.935	-8.53033		12.2654	777.429	-10.6027
																	9.76156	761.32	-9.42559		12.2525	775.99	-10.0104
																	9.75021	759.501	-8.63262		12.2374	774.415	-11.6877
																	9.73877	757.842	-8.68066		12.2238	772.965	-10.4938
																	9.72642	756.264	-9.34928		12.2095	771.307	-11.0387
																	9.71389	754.435	-9.45939		12.1955	769.817	-10.7994
																	9.70199	752.616	-8.96942		12.18	768.198	-11.9119
																	9.689	750.928	-9.76264		12.1661	766.81	-10.7178
																	9.6768	749.025	-9.155		12.15	765.165	-12.3406
																	9.66447	747.389	-9.22027		12.134	763.435	-12.1755
																	9.65125	745.601	-9.87333		12.1184	761.741	-11.8806
																	9.63812	743.725	-9.77701		12.1029	760.134	-11.7947
																	9.62552	741.848	-9.35662		12.0869	758.489	-12.2025
																	9.61204	740.032	-9.98711		12.0714	756.856	-11.7392
																	9.59911	738.209	-9.55588		12.0552	755.062	-12.2626
																	9.5861	736.494	-9.59718		12.0384	753.288	-12.6709
																	9.57318	734.658	-9.50147		12.0226	751.707	-11.8554
																	9.55998	732.838	-9.68881		12.0055	749.942	-12.8079
																	9.54661	730.933	-9.78273		11.9884	748.134	-12.8456
																	9.53297	729.124	-9.9558		11.9711	746.318	-12.9108
																	9.51933	727.322	-9.93396		11.9541	744.542	-12.6561
																	9.50585	725.448	-9.7911		11.9364	742.784	-13.1768
																	9.49253	723.446	-9.65304		11.9188	740.902	-13.0937
																	9.47893	721.741	-9.82324		11.9013	739.083	-12.9578
																	9.46455	719.846	-10.3681		11.8839	737.374	-12.7811
																	9.45086	718.073	-9.83862		11.8661	735.466	-13.1668
																	9.4367	716.182	-10.1593		11.8475	733.726	-13.6624
																	9.42231	714.13	-10.2887		11.8293	731.808	-13.2983
																	9.40827	712.321	-10.011		11.8109	730.053	-13.4899
																	9.39416	710.518	-10.0392		11.7918	728.164	-13.8713
																	9.37981	708.54	-10.1827		11.7737	726.364	-13.2277
																	9.3654	706.603	-10.1966		11.7553	724.483	-13.2858
																	9.35026	704.742	-10.6832		11.7359	722.602	-14.0771
																	9.33707	702.862	-9.28238		11.7171	720.724	-13.577
																	9.32209	700.932	-10.516		11.698	718.766	-13.6994
																	9.30789	699.073	-9.93968		11.6789	716.897	-13.7113
																	9.29371	697.378	-9.90496		11.6601	714.976	-13.4945
																	9.27904	695.496	-10.2127		11.6406	713.016	-13.8917
																	9.26462	693.554	-10.0191		11.6212	711.043	-13.8233
																	9.25072	691.618	-9.62169		11.602	709.279	-13.6695
																	9.23512	689.75	-10.7763		11.5822	707.355	-13.9839
																	9.22019	687.812	-10.2861		11.5624	705.365	-13.996
																	9.20627	685.751	-9.55598		11.5423	703.366	-14.1322
																	9.19154	684.084	-10.0898		11.5231	701.441	-13.4893
																	9.17584	682.277	-10.7273		11.503	699.576	-14.1147
																	9.16185	680.261	-9.53332		11.4824	697.668	-14.36
																	9.14712	678.407	-10.0019		11.4628	695.629	-13.6639
																	9.13201	676.575	-10.2403		11.4424	693.947	-14.222
																	9.11642	674.842	-10.5301		11.4218	691.761	-14.2522
																	9.10193	672.935	-9.76652		11.4015	689.976	-14.016
																	9.08613	671.122	-10.6169		11.3808	687.876	-14.237
																	9.07148	669.084	-9.81947		11.3598	685.839	-14.4309
																	9.05642	667.249	-10.0592		11.3396	684.026	-13.8737
																	9.04118	665.35	-10.1558		11.3189	682.14	-14.1079
																	9.02622	663.731	-9.94252		11.2991	680.26	-13.4837
																	9.01151	661.838	-9.75236		11.2785	678.268	-14.0256
																	8.99721	659.984	-9.44653		11.2571	676.34	-14.4826
																	8.98253	658.288	-9.67494		11.2369	674.339	-13.6638
																	8.96646	656.452	-10.565		11.2152	672.409	-14.5604
																	8.95187	654.658	-9.5641		11.194	670.414	-14.2482
																	8.93693	652.862	-9.77139		11.1736	668.555	-13.6533
																	8.92193	651.055	-9.78024		11.1525	666.479	-14.107
																	8.90717	649.25	-9.59253		11.1309	664.605	-14.3364
																	8.89169	647.421	-10.037		11.1096	662.765	-14.1962
																	8.87649	645.571	-9.82575		11.0884	660.618	-13.9928
																	8.8617	643.755	-9.53384		11.0677	658.801	-13.6906
																	8.84657	642.098	-9.73227		11.0467	656.805	-13.7862
																	8.83183	640.214	-9.45062		11.0245	654.857	-14.5332
																	8.81698	638.449	-9.49081		11.0027	652.894	-14.2797
																	8.80172	636.748	-9.73218		10.9803	650.889	-14.6224
																	8.78637	634.929	-9.75836		10.9586	648.855	-14.0598
																	8.77057	633.233	-10.017		10.9377	646.955	-13.5295
																	8.75591	631.466	-9.27064		10.9157	645.036	-14.2331
																	8.74135	629.681	-9.18054		10.8936	643.057	-14.2576
																	8.72618	627.937	-9.53954		10.8715	641.123	-14.1504
																	8.71041	626.192	-9.89103		10.8493	639.102	-14.2271
																	8.69588	624.399	-9.08268		10.8269	637.18	-14.2864
																	8.68127	622.837	-9.11257		10.8057	635.196	-13.4907
																	8.66611	621.143	-9.43284		10.7838	633.263	-13.8828
																	8.65078	619.505	-9.50341		10.7622	631.298	-13.6854
																	8.63575	617.742	-9.30388		10.7405	629.382	-13.677
																	8.62062	615.914	-9.32883		10.7177	627.434	-14.2913
																	8.6054	614.193	-9.36222		10.6961	625.694	-13.5706
																	8.58988	612.374	-9.51576		10.6749	623.708	-13.2608
																	8.57449	610.672	-9.41246		10.6524	621.887	-14.0014
																	8.55969	608.9	-9.02311		10.6301	620.019	-13.8455
																	8.54379	607.154	-9.66948		10.6088	618.103	-13.1648
																	8.52868	605.455	-9.16023		10.587	616.331	-13.4353
																	8.51326	603.725	-9.32477		10.5645	614.2	-13.8801
																	8.4979	602.073	-9.26335		10.5428	612.278	-13.2978
																	8.48307	600.362	-8.91067		10.5205	610.341	-13.6226
																	8.46806	598.69	-8.99996		10.4983	608.612	-13.524
																	8.45239	597.048	-9.36748		10.476	606.71	-13.5688
																	8.4387	595.312	-8.16395		10.4547	604.839	-12.9071
																	8.42268	593.722	-9.52707		10.4332	602.872	-12.9938
																	8.40814	592.018	-8.6152		10.4108	601.1	-13.4475
																	8.39269	590.428	-9.13679		10.3881	599.04	-13.6153
																	8.37725	588.625	-9.10354		10.3662	597.312	-13.1132
																	8.36239	587.113	-8.73413		10.344	595.317	-13.2327
																	8.34733	585.393	-8.82755		10.3222	593.511	-12.9804
																	8.33221	583.722	-8.8395		10.2997	591.729	-13.3153
																	8.31746	582.157	-8.59877		10.2779	589.826	-12.9058
																	8.30323	580.455	-8.27268		10.2561	587.974	-12.8206
																	8.28832	578.903	-8.64051		10.2344	585.999	-12.7402
																	8.27254	577.322	-9.12552		10.2122	584.219	-12.9736
																	8.2581	575.505	-8.32025		10.1906	582.444	-12.6351
																	8.24306	574.034	-8.64559		10.1687	580.613	-12.7247
																	8.22747	572.295	-8.93452		10.1468	578.896	-12.7229
																	8.21256	570.645	-8.52115		10.125	577.053	-12.5626
																	8.19704	569.028	-8.84365		10.1034	575.217	-12.4255
																	8.18151	567.246	-8.82527		10.0803	573.428	-13.3154
																	8.16743	565.717	-7.97757		10.058	571.624	-12.7609
																	8.1524	564.062	-8.48726		10.0367	569.709	-12.1465
																	8.13686	562.616	-8.75706		10.0156	568.069	-11.9816
																	8.12284	560.874	-7.87631		9.99378	566.189	-12.39
																	8.10695	559.251	-8.89852		9.97308	564.474	-11.7038
																	8.09143	557.593	-8.66637		9.95047	562.706	-12.7398
																	8.07709	556.078	-7.98685		9.9287	560.838	-12.2307
																	8.0619	554.582	-8.43299		9.90688	558.958	-12.2198
																	8.04657	552.891	-8.49066		9.88505	557.342	-12.1807
																	8.03247	551.399	-7.7845		9.86352	555.486	-11.983
																	8.01683	549.822	-8.61295		9.84114	553.653	-12.4079
																	8.00171	548.195	-8.29631		9.82	552.053	-11.6891
																	7.98773	546.625	-7.65281		9.79778	550.193	-12.2488
																	7.97221	545.154	-8.47493		9.77635	548.553	-11.7736
																	7.95802	543.639	-7.72309		9.75522	546.789	-11.5689
																	7.94351	542.139	-7.87909		9.73343	544.936	-11.8971
																	7.92862	540.652	-8.06161		9.71192	543.318	-11.7009
																	7.91475	539.07	-7.48949		9.69064	541.562	-11.5461
																	7.89951	537.466	-8.20093		9.66923	539.818	-11.5722
																	7.88435	536.043	-8.13948		9.64771	538.201	-11.6011
																	7.8703	534.552	-7.5203		9.62579	536.42	-11.7766
																	7.85545	532.834	-7.92434		9.6038	534.723	-11.7781
																	7.84088	531.36	-7.75367		9.58286	533.001	-11.1791
																	7.827	529.94	-7.36531		9.5618	531.294	-11.2065
																	7.81223	528.371	-7.81318		9.5401	529.686	-11.5116
																	7.79754	526.98	-7.7522		9.5195	527.957	-10.8975
																	7.78286	525.454	-7.72715		9.49847	526.38	-11.0832
																	7.768	523.965	-7.79614		9.47696	524.655	-11.3057
																	7.7535	522.39	-7.58508		9.45531	522.997	-11.3418
																	7.73886	520.991	-7.63613		9.4339	521.238	-11.1773
																	7.72473	519.584	-7.35555		9.4128	519.628	-10.9827
																	7.71009	517.995	-7.59106		9.39195	517.979	-10.8128
																	7.69616	516.631	-7.20985		9.37096	516.333	-10.8592
																	7.68154	514.927	-7.53961		9.34889	514.7	-11.3756
																	7.66743	513.594	-7.25357		9.32944	513.04	-9.99229
																	7.65215	512.071	-7.83782		9.30756	511.445	-11.2082
																	7.63872	510.506	-6.86794		9.28683	509.791	-10.5893
																	7.62358	509.168	-7.71727		9.26628	508.195	-10.4554
																	7.60948	507.753	-7.1674		9.24466	506.515	-10.9716
																	7.59477	506.222	-7.45998		9.22344	504.919	-10.7307
																	7.58039	504.988	-7.27229		9.20284	503.298	-10.3856
																	7.56595	503.42	-7.27832		9.18171	501.557	-10.6174
																	7.55118	501.754	-7.42216		9.16079	500.114	-10.4759
																	7.53645	500.401	-7.383		9.14032	498.409	-10.2201
																	7.52261	499.027	-6.91323		9.11832	496.786	-10.9456
																	7.50728	497.623	-7.6435		9.09885	495.299	-9.65864
																	7.49296	496.167	-7.11401		9.07811	493.801	-10.2578
																	7.47927	494.697	-6.78466		9.05737	492.139	-10.2214
																	7.46373	493.266	-7.67588		9.03677	490.576	-10.1223
																	7.45022	491.753	-6.65391		9.01604	488.929	-10.1564
																	7.436	490.412	-6.98137		8.99507	487.431	-10.2337
																	7.42216	489.029	-6.77818		8.97548	485.832	-9.53699
																	7.40736	487.639	-7.22801		8.9548	484.279	-10.0276
																	7.39337	486.226	-6.81116		8.93414	482.691	-9.98796
																	7.37861	484.821	-7.16783		8.91358	481.208	-9.91293
																	7.36468	483.338	-6.74338		8.89362	479.679	-9.58676
																	7.35081	482.048	-6.69213		8.8726	478.017	-10.0684
																	7.33655	480.623	-6.86262		8.8524	476.411	-9.63642
																	7.32156	479.26	-7.19604		8.83144	475.069	-9.97304
																	7.30867	477.854	-6.16806		8.81116	473.514	-9.61992
																	7.29391	476.525	-7.04271		8.79091	472.056	-9.5728
																	7.27957	475.108	-6.82579		8.76965	470.521	-10.0195
																	7.26591	473.712	-6.48074		8.74973	468.94	-9.3573
																	7.25196	472.485	-6.60029		8.7296	467.511	-9.4249
																	7.23714	471.15	-6.98839		8.70972	465.882	-9.27728
																	7.22321	469.734	-6.55454		8.68921	464.461	-9.54176
																	7.20882	468.374	-6.75287		8.66931	462.967	-9.22818
																	7.19471	466.952	-6.59793		8.64964	461.324	-9.08743
																	7.18072	465.666	-6.52363		8.62882	459.965	-9.59047
																	7.16634	464.241	-6.68652		8.60835	458.431	-9.39995
																	7.15183	462.876	-6.72658		8.58806	456.901	-9.28795
																	7.13767	461.523	-6.5409		8.569	455.518	-8.69707
																	7.12401	460.15	-6.29535		8.54817	454.005	-9.47307
																	7.1097	458.812	-6.5743		8.52796	452.576	-9.1607
																	7.0955	457.508	-6.50869		8.50844	451.043	-8.81805
																	7.08077	456.036	-6.72542		8.48814	449.505	-9.13781
																	7.06727	454.704	-6.15074		8.46809	447.965	-8.99868
																	7.05257	453.28	-6.67263		8.44825	446.509	-8.87392
																	7.0382	451.985	-6.50501		8.42751	445.178	-9.2466
																	7.02436	450.635	-6.24622		8.40793	443.638	-8.70283
																	7.01041	449.234	-6.27412		8.38817	441.955	-8.74879
																	6.99563	448.045	-6.63413		8.36807	440.757	-8.86887
																	6.98172	446.571	-6.22242		8.34715	439.202	-9.20522
																	6.96713	445.351	-6.50548		8.32743	437.734	-8.64747
																	6.95262	444.014	-6.45003		8.30723	436.264	-8.82934
																	6.93913	442.672	-5.98432		8.28735	434.74	-8.65407
																	6.92429	441.39	-6.55611		8.26784	433.461	-8.47219
																	6.91116	440.12	-5.78857		8.24805	431.954	-8.56058
																	6.89641	438.683	-6.4795		8.22836	430.584	-8.49316
																	6.8818	437.408	-6.40232		8.2088	428.962	-8.40476
																	6.86869	436.071	-5.725		8.18831	427.613	-8.77946
																	6.85374	434.783	-6.50917		8.16791	426.096	-8.70704
																	6.8391	433.432	-6.35382		8.14764	424.652	-8.62176
																	6.82508	432.16	-6.06903		8.12782	423.249	-8.40362
																	6.811	430.797	-6.07785		8.10781	421.839	-8.4551
																	6.79541	429.405	-6.70248		8.08753	420.374	-8.53859
																	6.78139	428.215	-6.01284		8.06794	418.86	-8.22066
																	6.76745	426.88	-5.95969		8.04903	417.557	-7.9061
																	6.75307	425.567	-6.12831		8.02949	416.047	-8.14654
																	6.73817	424.092	-6.33268		8.00862	414.687	-8.66683
																	6.72448	422.91	-5.7941		7.98894	413.162	-8.14875
																	6.71004	421.615	-6.09936		7.97001	411.832	-7.8081
																	6.69435	420.203	-6.60225		7.94994	410.534	-8.25145
																	6.68132	418.925	-5.46858		7.93119	409.027	-7.68433
																	6.66676	417.627	-6.0917		7.91088	407.806	-8.29622
																	6.65216	416.466	-6.08763		7.89175	406.258	-7.78477
																	6.63749	415.029	-6.09914		7.8722	404.871	-7.93047
																	6.6238	413.691	-5.67337		7.85286	403.502	-7.81491
																	6.60915	412.413	-6.05096		7.83342	402.101	-7.83019
																	6.59442	411.158	-6.06432		7.81368	400.683	-7.92419
																	6.58061	409.955	-5.6706		7.79355	399.225	-8.04927
																	6.56669	408.618	-5.69632		7.77373	397.8	-7.90206
																	6.55176	407.351	-6.09214		7.75424	396.364	-7.73649
																	6.53785	406.013	-5.6558		7.73506	394.999	-7.59098
																	6.52349	404.812	-5.82248		7.71424	393.604	-8.2067
																	6.50834	403.442	-6.12193		7.69431	392.281	-7.83289
																	6.49428	402.134	-5.66257		7.67435	390.809	-7.8153
																	6.47982	400.762	-5.80469		7.65561	389.397	-7.30897
																	6.4651	399.436	-5.88921		7.6364	387.972	-7.46856
																	6.45002	398.175	-6.01459		7.61666	386.622	-7.64358
																	6.43521	396.861	-5.8885		7.59708	385.302	-7.55866
																	6.42061	395.615	-5.7834		7.57664	383.746	-7.85879
																	6.40494	394.246	-6.19093		7.55859	382.485	-6.91746
																	6.39248	393.082	-4.90284		7.5379	381.211	-7.89825
																	6.3774	391.701	-5.92011		7.51907	379.779	-7.16496
																	6.36256	390.522	-5.80413		7.4997	378.403	-7.34488
																	6.34825	389.217	-5.57829		7.48035	377.068	-7.30925
																	6.33366	387.916	-5.67025		7.4607	375.569	-7.39445
																	6.31829	386.758	-5.95242		7.44083	374.296	-7.44929
																	6.30386	385.321	-5.5701		7.42178	373.022	-7.11611
																	6.29009	384.086	-5.29861		7.40289	371.672	-7.0351
																	6.27512	382.818	-5.74012		7.38315	370.141	-7.31966
																	6.26028	381.584	-5.66959		7.36348	368.919	-7.26875
																	6.2458	380.29	-5.51633		7.34463	367.552	-6.94175
																	6.23107	379.079	-5.59276		7.32514	366.341	-7.15209
																	6.21603	377.858	-5.69208		7.3054	364.843	-7.21874
																	6.20138	376.429	-5.52484		7.28645	363.447	-6.89884
																	6.18738	375.301	-5.26141		7.26677	362.141	-7.1417
																	6.17336	373.87	-5.25466		7.24761	360.919	-6.92468
																	6.15754	372.591	-5.90367		7.22772	359.564	-7.16636
																	6.14288	371.313	-5.45374		7.20876	358.296	-6.80426
																	6.12809	370.055	-5.47948		7.18945	356.869	-6.90457
																	6.113	368.876	-5.57818		7.17012	355.423	-6.8866
																	6.09891	367.52	-5.18588		7.15127	354.124	-6.68803
																	6.08459	366.393	-5.25701		7.1317	352.873	-6.91497
																	6.06955	365.125	-5.49871		7.11241	351.455	-6.79407
																	6.05388	363.787	-5.71101		7.09297	350.117	-6.81856
																	6.0383	362.504	-5.65926		7.07349	348.858	-6.81046
																	6.02402	361.237	-5.16633		7.05416	347.419	-6.72969
																	6.00928	359.997	-5.31441		7.03496	346.119	-6.65696
																	5.99361	358.669	-5.63189		7.01575	344.766	-6.63515
																	5.97836	357.308	-5.46086		6.99707	343.432	-6.42827
																	5.96422	356.085	-5.04411		6.97717	342.04	-6.8204
																	5.94858	354.835	-5.55691		6.9578	340.743	-6.61201
																	5.933	353.606	-5.52051		6.93905	339.541	-6.37948
																	5.91849	352.258	-5.11916		6.91994	338.088	-6.47426
																	5.9034	350.982	-5.30722		6.90084	336.801	-6.44452
																	5.88758	349.693	-5.54202		6.88163	335.603	-6.45991
																	5.87281	348.548	-5.15802		6.86232	334.125	-6.46558
																	5.85722	347.06	-5.41955		6.84309	332.931	-6.41148
																	5.84233	345.892	-5.15925		6.82394	331.69	-6.3658
																	5.8272	344.602	-5.22488		6.80495	330.424	-6.28556
																	5.81182	343.25	-5.28988		6.78582	329.099	-6.30916
																	5.79681	341.998	-5.14172		6.76631	327.756	-6.40759
																	5.78161	340.738	-5.18806		6.74817	326.593	-5.93397
																	5.76609	339.425	-5.28041		6.72844	325.261	-6.43173
																	5.75055	338.106	-5.26205		6.70857	323.923	-6.44934
																	5.7354	337.049	-5.11436		6.69045	322.738	-5.85965
																	5.71933	335.624	-5.40468		6.67072	321.377	-6.35273
																	5.70418	334.404	-5.07648		6.65149	320.107	-6.16951
																	5.68879	333.01	-5.13621		6.63261	318.721	-6.0281
																	5.67372	331.791	-5.00914		6.61245	317.367	-6.4129
																	5.65813	330.499	-5.1634		6.59368	316.105	-5.94664
																	5.64195	329.131	-5.33626		6.57483	314.872	-5.94672
																	5.6264	328.005	-5.10759		6.55562	313.459	-6.03433
																	5.61165	326.705	-4.82961		6.53674	312.261	-5.90516
																	5.59498	325.482	-5.43651		6.51746	310.967	-6.01061
																	5.5785	324.226	-5.35134		6.49835	309.661	-5.92987
																	5.56254	322.964	-5.16623		6.47956	308.452	-5.80519
																	5.54715	321.618	-4.95958		6.46008	307.167	-5.9967
																	5.53112	320.18	-5.14376		6.44067	305.779	-5.95033
																	5.51509	318.915	-5.12252		6.42162	304.684	-5.81409
																	5.49885	317.564	-5.16749		6.40299	303.203	-5.66134
																	5.48268	316.32	-5.12526		6.38372	302.066	-5.83207
																	5.46617	315.002	-5.21171		6.3651	300.576	-5.61143
																	5.45092	313.786	-4.79394		6.34543	299.492	-5.89995
																	5.43525	312.5	-4.90742		6.32664	298.127	-5.61584
																	5.41929	311.17	-4.97665		6.30686	296.909	-5.88332
																	5.4034	309.835	-4.93544		6.28778	295.615	-5.65247
																	5.38883	308.476	-4.50224		6.26808	294.246	-5.81286
																	5.37187	307.225	-5.22122		6.24953	293.008	-5.44582
																	5.35562	305.892	-4.98424		6.22972	291.634	-5.78961
																	5.33993	304.769	-4.79048		6.21057	290.451	-5.57503
																	5.32376	303.363	-4.91607		6.19131	289.162	-5.58013
																	5.307	302.016	-5.072		6.17217	287.988	-5.52563
																	5.29052	300.732	-4.96685		6.15281	286.557	-5.56083
																	5.27387	299.389	-4.99616		6.1339	285.546	-5.4087
																	5.25742	298.019	-4.91529		6.11414	284.092	-5.62709
																	5.24139	296.695	-4.76417		6.095	282.84	-5.42546
																	5.22515	295.529	-4.80861		6.07568	281.503	-5.45284
																	5.20875	294.263	-4.83819		6.05572	280.177	-5.60625
																	5.19147	292.935	-5.07231		6.03647	279.001	-5.3823
																	5.17599	291.611	-4.52509		6.01733	277.634	-5.32468
																	5.15972	290.305	-4.73272		5.9983	276.374	-5.27124
																	5.1429	288.974	-4.87229		5.97897	275.173	-5.33079
																	5.12619	287.805	-4.81986		5.95989	273.937	-5.24089
																	5.10994	286.383	-4.66391		5.94039	272.564	-5.32705
																	5.09333	285.188	-4.74701		5.92166	271.321	-5.09269
																	5.07664	283.893	-4.74919		5.90173	270.013	-5.39587
																	5.0594	282.548	-4.88419		5.88175	268.927	-5.38387
																	5.04386	281.157	-4.37801		5.86298	267.562	-5.0352
																	5.02704	279.962	-4.71953		5.84394	266.338	-5.08155
																	5.0103	278.574	-4.67454		5.82538	265.032	-4.93135
																	4.99397	277.161	-4.53844		5.80591	263.817	-5.14869
																	4.97699	276.038	-4.69747		5.78637	262.56	-5.1417
																	4.9607	274.753	-4.48575		5.76674	261.251	-5.14279
																	4.94375	273.387	-4.64472		5.74916	260.067	-4.5823
																	4.92726	272.252	-4.49908		5.7304	258.817	-4.86537
																	4.91074	270.735	-4.48615		5.71017	257.525	-5.22525
																	4.89376	269.499	-4.58577		5.69133	256.386	-4.83937
																	4.87736	268.344	-4.41034		5.67223	255.143	-4.88673
																	4.86099	266.951	-4.3807		5.65264	253.899	-4.98486
																	4.84482	265.682	-4.30736		5.63361	252.63	-4.81949
																	4.82741	264.47	-4.61427		5.61346	251.391	-5.0788
																	4.81062	263.073	-4.42968		5.59504	250.222	-4.61949
																	4.79407	261.664	-4.34086		5.57547	248.902	-4.88312
																	4.77627	260.421	-4.64718		5.55641	247.686	-4.73394
																	4.75987	259.148	-4.26052		5.537	246.506	-4.79436
																	4.74294	257.802	-4.37543		5.51835	245.255	-4.5857
																	4.72606	256.572	-4.34169		5.49936	244.015	-4.64528
																	4.70878	255.211	-4.42241		5.47982	242.617	-4.75474
																	4.69242	254.07	-4.16669		5.46073	241.438	-4.62204
																	4.67486	252.655	-4.4489		5.44108	240.168	-4.72972
																	4.6568	251.498	-4.55179		5.42202	238.942	-4.56666
																	4.6408	250.127	-4.01357		5.40256	237.678	-4.63736
																	4.62341	248.813	-4.33784		5.38357	236.537	-4.50272
																	4.60607	247.446	-4.3027		5.36379	235.368	-4.6681
																	4.58795	246.155	-4.47162		5.34398	234.058	-4.64926
																	4.57115	244.87	-4.12562		5.32544	232.775	-4.32716
																	4.55396	243.612	-4.19736		5.30541	231.557	-4.65138
																	4.53718	242.351	-4.07694		5.28582	230.202	-4.52098
																	4.51928	240.946	-4.32498		5.26616	229.073	-4.51481
																	4.50167	239.534	-4.23245		5.24689	227.816	-4.40221
																	4.4846	238.296	-4.07846		5.22802	226.636	-4.28926
																	4.46651	236.995	-4.29901		5.20756	225.33	-4.62414
																	4.44872	235.739	-4.20363		5.1878	224.184	-4.44032
																	4.43116	234.434	-4.12873		5.16855	222.838	-4.30307
																	4.41413	233.221	-3.98188		5.14883	221.656	-4.38214
																	4.39643	231.73	-4.11363		5.12988	220.373	-4.18848
																	4.37946	230.484	-3.92284		5.10917	219.059	-4.54894
																	4.36169	229.167	-4.08292		5.08917	217.923	-4.3702
																	4.34383	227.804	-4.08185		5.06917	216.758	-4.34819
																	4.32595	226.583	-4.06288		5.04996	215.412	-4.15048
																	4.30809	225.168	-4.03426		5.03015	214.152	-4.25505
																	4.28923	223.982	-4.23518		5.01025	212.956	-4.24858
																	4.27334	222.648	-3.5473		4.98943	211.799	-4.42168
																	4.25502	221.281	-4.06663		4.97018	210.515	-4.06653
																	4.23786	220.002	-3.78591		4.95032	209.203	-4.16627
																	4.21904	218.726	-4.12978		4.93013	207.921	-4.21112
																	4.20176	217.405	-3.76742		4.90997	206.708	-4.18005
																	4.18328	216.098	-4.00597		4.88988	205.413	-4.14
																	4.16563	214.958	-3.80383		4.86974	204.187	-4.12382
																	4.14776	213.444	-3.82794		4.85003	202.899	-4.01209
																	4.12906	212.264	-3.98092		4.83004	201.776	-4.04472
																	4.11154	211.001	-3.70669		4.80966	200.535	-4.09928
																	4.09302	209.563	-3.89396		4.7895	199.257	-4.03077
																	4.07568	208.272	-3.62367		4.77004	198.01	-3.865
																	4.05762	206.85	-3.74736		4.74939	196.861	-4.07675
																	4.03869	205.69	-3.90571		4.72933	195.656	-3.93632
																	4.01994	204.457	-3.8461		4.70971	194.4	-3.82625
																	4.00217	203.116	-3.61935		4.68991	193.141	-3.83795
																	3.98516	201.749	-3.44394		4.66916	191.762	-3.99303
																	3.96667	200.336	-3.71774		4.64911	190.572	-3.83228
																	3.94776	198.942	-3.77539		4.62883	189.324	-3.85306
																	3.92953	197.74	-3.61548		4.60848	188.039	-3.83946
																	3.91081	196.404	-3.68924		4.58841	186.761	-3.76121
																	3.8929	195.039	-3.50503		4.56677	185.515	-4.02768
																	3.87381	193.893	-3.71349		4.54631	184.327	-3.78307
																	3.85568	192.624	-3.5021		4.52645	183.046	-3.64776
																	3.83794	191.304	-3.4057		4.50629	181.871	-3.6797
																	3.81902	189.908	-3.60769		4.48582	180.686	-3.70964
																	3.80119	188.638	-3.37347		4.46518	179.478	-3.71789
																	3.78247	187.304	-3.51971		4.44398	178.221	-3.79187
																	3.76487	186.125	-3.28641		4.42419	177.066	-3.51504
																	3.74684	184.845	-3.34271		4.40341	175.969	-3.66744
																	3.72796	183.5	-3.47797		4.38253	174.531	-3.65968
																	3.70926	182.317	-3.42029		4.36112	173.299	-3.72428
																	3.69113	180.901	-3.29287		4.34124	171.983	-3.43156
																	3.67269	179.669	-3.32476		4.31989	170.981	-3.66041
																	3.65322	178.506	-3.486		4.29903	169.48	-3.55206
																	3.63492	177.175	-3.25529		4.27727	168.296	-3.67453
																	3.61674	176.019	-3.21017		4.25697	167.079	-3.40476
																	3.5976	174.619	-3.35571		4.23701	165.81	-3.32079
																	3.57836	173.367	-3.3482		4.21554	164.614	-3.54699
																	3.56044	172.068	-3.0946		4.19483	163.293	-3.39593
																	3.5424	170.815	-3.09269		4.17279	162.168	-3.5876
																	3.52273	169.37	-3.34513		4.15274	160.694	-3.2359
																	3.50342	168.256	-3.25984		4.13205	159.561	-3.31307
																	3.48456	166.882	-3.16067		4.11102	158.347	-3.3421
																	3.46674	165.696	-2.96307		4.08932	157.16	-3.42478
																	3.44744	164.337	-3.18457		4.06868	155.932	-3.2299
																	3.42835	163.002	-3.12419		4.0463	154.577	-3.47503
																	3.40872	161.741	-3.18869		4.02536	153.403	-3.22419
																	3.39025	160.57	-2.97583		4.00361	152.199	-3.32454
																	3.37184	159.275	-2.94471		3.98302	150.98	-3.1206
																	3.35226	157.857	-3.1045		3.96189	149.608	-3.17591
																	3.33309	156.73	-3.01583		3.94003	148.545	-3.25883
																	3.31383	155.341	-3.0052		3.91846	147.276	-3.18991
																	3.29525	154.054	-2.87409		3.89694	145.935	-3.15477
																	3.27523	152.724	-3.07035		3.87506	144.806	-3.18104
																	3.25584	151.256	-2.9479		3.85443	143.36	-2.97273
																	3.23658	150.129	-2.90185		3.83292	142.223	-3.07163
																	3.21787	148.751	-2.79534		3.8109	141.001	-3.11737
																	3.19805	147.525	-2.93655		3.78822	139.802	-3.18528
																	3.179	146.204	-2.79816		3.76772	138.632	-2.85388
																	3.15925	145.142	-2.87639		3.74709	137.319	-2.84632
																	3.13923	143.73	-2.89221		3.72494	136.167	-3.02853
																	3.12031	142.402	-2.7066		3.70333	134.881	-2.92883
																	3.10072	141.256	-2.77809		3.68107	133.647	-2.98884
																	3.08144	139.98	-2.71162		3.65943	132.376	-2.87771
																	3.06196	138.713	-2.71451		3.63723	131.237	-2.92588
																	3.04218	137.497	-2.73188		3.61504	129.944	-2.8981
																	3.02258	136.087	-2.68003		3.59312	128.74	-2.8359
																	3.00339	134.963	-2.60109		3.5714	127.478	-2.78232
																	2.98407	133.604	-2.59486		3.54951	126.263	-2.77698
																	2.9644	132.467	-2.61596		3.52792	125.019	-2.71282
																	2.94437	131.132	-2.64035		3.50557	123.813	-2.78036
																	2.92385	129.931	-2.67914		3.48391	122.613	-2.66938
																	2.90449	128.547	-2.50183		3.46161	121.453	-2.72147
																	2.8846	127.351	-2.54473		3.43881	120.109	-2.75366
																	2.86397	126.033	-2.61318		3.41643	118.896	-2.67411
																	2.84461	124.67	-2.42751		3.39445	117.72	-2.60067
																	2.82542	123.472	-2.38071		3.37206	116.362	-2.61991
																	2.80454	122.262	-2.56486		3.34977	115.161	-2.5804
																	2.78547	120.998	-2.31972		3.32644	113.96	-2.67262
																	2.76547	119.785	-2.40841		3.30458	112.656	-2.47675
																	2.74508	118.533	-2.42904		3.28121	111.533	-2.61993
																	2.72565	117.225	-2.29035		3.25833	110.175	-2.53659
																	2.70501	116.025	-2.40796		3.23592	109.037	-2.45626
																	2.68488	114.671	-2.32195		3.21283	107.645	-2.50201
																	2.6651	113.498	-2.25572		3.19052	106.46	-2.38755
																	2.64423	112.267	-2.3566		3.16741	105.274	-2.44692
																	2.62428	111.042	-2.22698		3.14401	104.116	-2.45025
																	2.60407	109.647	-2.22979		3.12096	102.883	-2.38542
																	2.58231	108.397	-2.37283		3.09829	101.596	-2.31737
																	2.56255	107.036	-2.12884		3.0742	100.322	-2.43202
																	2.54143	105.863	-2.24815		3.05122	99.1101	-2.29154
																	2.52078	104.55	-2.17252		3.02776	97.88	-2.31132
																	2.50048	103.355	-2.10961		3.00457	96.5254	-2.25347
																	2.47959	102.196	-2.14744		2.9812	95.4288	-2.24322
																	2.45913	100.949	-2.07856		2.95664	94.1401	-2.32763
																	2.43804	99.6825	-2.11487		2.93396	92.8674	-2.12062
																	2.4176	98.4932	-2.02549		2.90988	91.721	-2.22288
																	2.39673	97.1248	-2.04119		2.88606	90.53	-2.17029
																	2.37551	95.9902	-2.04902		2.86312	89.2995	-2.06321
																	2.35327	94.6444	-2.12043		2.83951	87.8802	-2.09103
																	2.33255	93.4198	-1.94751		2.81586	86.7269	-2.06534
																	2.31123	92.1991	-1.97958		2.79139	85.6404	-2.10897
																	2.29078	90.9379	-1.87206		2.76782	84.3958	-2.00355
																	2.27006	89.7495	-1.87219		2.74364	83.1581	-2.02524
																	2.24834	88.4235	-1.93509		2.72022	81.9265	-1.93327
																	2.22638	87.1481	-1.92737		2.69583	80.717	-1.98334
																	2.20477	86.061	-1.87163		2.67105	79.4792	-1.98488
																	2.18416	84.6674	-1.75972		2.64652	78.0254	-1.93182
																	2.16216	83.528	-1.85016		2.62242	76.904	-1.86745
																	2.14026	82.2795	-1.815		2.59848	75.7967	-1.82773
																	2.11949	80.97	-1.69589		2.5734	74.6115	-1.88613
																	2.09719	79.7841	-1.7919		2.54855	73.3319	-1.83791
																	2.07543	78.7556	-1.7254		2.52386	72.1425	-1.79586
																	2.0536	77.2985	-1.703		2.50024	70.9425	-1.69025
																	2.03188	76.1006	-1.66602		2.47533	69.7366	-1.75155
																	2.01063	75.0232	-1.60528		2.45006	68.5267	-1.74712
																	1.98835	73.7614	-1.65803		2.42538	67.3543	-1.67723
																	1.9666	72.5157	-1.59085		2.40072	66.2595	-1.64686
																	1.94427	71.3096	-1.60523		2.37567	65.0849	-1.64511
																	1.9223	70.14	-1.55416		2.34966	63.8701	-1.67754
																	1.90017	68.9023	-1.53848		2.32576	62.69	-1.51248
																	1.87773	67.7124	-1.53259		2.30077	61.2957	-1.54879
																	1.85525	66.4371	-1.50823		2.27476	60.16	-1.57944
																	1.83247	65.4061	-1.50146		2.24906	58.9048	-1.53008
																	1.81038	64.1147	-1.43062		2.22436	57.8183	-1.44154
																	1.78694	62.9413	-1.48878		2.19789	56.4197	-1.5118
																	1.76524	61.8391	-1.35418		2.17125	55.3733	-1.4896
																	1.74276	60.5677	-1.37566		2.14602	54.1409	-1.38123
																	1.71907	59.2808	-1.41969		2.12027	52.8694	-1.37764
																	1.69695	58.1238	-1.29837		2.09497	51.6442	-1.32229
																	1.67402	56.8874	-1.31851				4433.46
																	1.65154	55.6959	-1.26576				4043.02
																	1.6283	54.4807	-1.28016				0.0880653
																	1.60498	53.2371	-1.25585
																	1.58158	52.1523	-1.23325
																	1.55841	50.8621	-1.19349
																			3430.67
																			3165.75
																			0.0772202
