# Supplementary material for: A functional approach towards the design, development, and test of an affordable dynamic prosthetic foot
Source: PLoS One. 2022 May 6;17(5):e0266656. doi: 10.1371/journal.pone.0266656 (PMC9075626; doi:10.1371/journal.pone.0266656)
Supplement: S4 Dataset — This dataset presents the results from the walking bouts detection and gait analysis perform in real-world conditions. (XLSX) [file pone.0266656.s004.xlsx]

## Sheet: WalkingBouts_full
Subject ID	Prosthesis ID (0=SACH,1=PROTO)	Cadence (steps/min)	Duration (s)	Number of steps
11	1	83.9161	5.72	8
11	1	64.5595	7.435	8
11	1	74.883	16.025	20
11	1	69.5148	6.905	8
11	1	72.7273	9.9	12
11	1	24.7295	19.41	8
11	1	80.3347	11.95	16
11	1	152.866	2.355	6
11	1	65.3951	5.505	6
11	1	93.3852	6.425	10
11	1	123.924	2.905	6
11	1	54.3601	8.83	8
11	1	79.9334	6.005	8
11	1	141.176	2.55	6
11	1	57.3477	8.37	8
11	1	104.235	4.605	8
11	1	77.3694	7.755	10
11	1	72.5076	4.965	6
11	1	70.1754	6.84	8
11	1	69.3642	5.19	6
11	1	79.2683	19.68	26
11	1	82.9876	7.23	10
11	1	67.1016	5.365	6
11	1	117.264	3.07	6
11	1	134.529	4.46	10
11	1	59.7015	8.04	8
11	1	113.744	3.165	6
11	1	181.818	1.98	6
11	1	82.2798	23.335	32
11	1	71.7274	8.365	10
11	1	137.931	6.96	16
11	1	144.651	9.955	24
11	1	108.738	7.725	14
11	1	124.722	6.735	14
11	1	57.7444	16.625	16
11	1	97.6934	3.685	6
11	1	77.5862	4.64	6
11	1	131.737	10.02	22
11	1	122.574	4.895	10
11	1	140.717	7.675	18
11	1	72.3436	6.635	8
11	1	100.559	3.58	6
11	1	81.2183	5.91	8
11	1	96.3855	3.735	6
11	1	97.561	4.92	8
11	1	63.1579	13.3	14
11	1	58.8029	14.285	14
11	1	64.3863	7.455	8
11	1	93.8233	6.395	10
11	1	70.1071	5.135	6
11	1	104.956	3.43	6
11	1	70.4225	8.52	10
11	1	67.4157	7.12	8
11	1	63.9432	5.63	6
11	1	105.727	10.215	18
11	1	82.7903	13.045	18
11	1	68.1818	5.28	6
11	1	88.3165	5.435	8
11	1	60.4752	13.89	14
11	1	112.5	3.2	6
11	1	67.4157	5.34	6
11	1	56.0021	19.285	18
11	1	68.8995	5.225	6
11	1	51.1001	7.045	6
11	1	77.4818	6.195	8
11	1	152.542	2.36	6
11	1	82.427	8.735	12
11	1	50.0208	11.995	10
11	1	53.5236	11.21	10
11	1	56.4374	8.505	8
11	1	69.646	8.615	10
11	1	117.84	3.055	6
11	1	78.7254	10.67	14
11	1	128.114	2.81	6
11	1	102.345	4.69	8
11	1	131.148	2.745	6
11	1	87.9121	4.095	6
11	1	74.2574	8.08	10
11	1	60.9524	7.875	8
11	1	52.9568	11.33	10
11	1	82.3328	5.83	8
11	1	63.9148	11.265	12
11	1	69.6157	6.895	8
11	1	121.982	3.935	8
11	1	77.2325	6.215	8
11	1	101.803	4.715	8
11	1	84.1515	7.13	10
11	1	87.9121	8.19	12
11	1	74.6004	11.26	14
11	1	67.1016	5.365	6
11	1	72.1154	8.32	10
11	1	66.9145	5.38	6
11	1	62.0957	7.73	8
11	1	71.7846	20.06	24
11	1	60.9911	7.87	8
11	1	61.7496	5.83	6
11	1	64.0427	7.495	8
11	1	90	4	6
11	1	98.7654	3.645	6
11	1	62.4303	13.455	14
11	1	164.009	2.195	6
11	1	69.0316	5.215	6
11	1	67.3482	24.945	28
11	1	67.2269	5.355	6
11	1	61.679	17.51	18
11	1	148.76	2.42	6
11	1	84.507	5.68	8
11	1	65.4843	7.33	8
11	1	52.8634	6.81	6
11	1	67.2897	5.35	6
11	1	63.4361	17.025	18
11	1	104.53	5.74	10
11	1	54.2169	6.64	6
11	1	76.841	9.37	12
11	1	71.5706	10.06	12
11	1	99.9167	6.005	10
11	1	74.1504	4.855	6
11	1	63.2411	11.385	12
11	1	65.3595	9.18	10
11	1	70.2439	5.125	6
11	1	63.4361	5.675	6
11	1	77.9854	6.155	8
11	1	75.6501	6.345	8
11	1	59.1862	8.11	8
11	1	87.5557	12.335	18
11	1	110.26	3.265	6
11	1	102.71	3.505	6
11	1	99.3103	3.625	6
11	1	76.0296	4.735	6
11	1	102.564	3.51	6
11	1	53.0387	9.05	8
11	1	88.3436	4.075	6
11	1	81.8414	5.865	8
11	1	79.2079	4.545	6
11	1	77.0878	4.67	6
11	1	69.1643	5.205	6
11	1	73.8462	4.875	6
11	1	81.9113	5.86	8
11	1	56.9395	8.43	8
11	1	74.5342	4.83	6
11	1	66.3594	5.425	6
11	1	95.0495	5.05	8
11	1	154.589	3.105	8
11	1	87.4636	6.86	10
11	1	65.7534	18.25	20
11	1	91.8367	3.92	6
11	1	131.387	2.74	6
11	1	96.1398	13.73	22
11	1	67.8733	8.84	10
11	0	74.3226	19.375	24
11	0	116.223	4.13	8
11	0	99.9575	58.825	98
11	0	110.94	3.245	6
11	0	107.263	13.425	24
11	0	106.892	66.235	118
11	0	95.4871	43.985	70
11	0	110.855	4.33	8
11	0	104.407	70.11	122
11	0	102.418	3.515	6
11	0	99.9452	45.625	76
11	0	98.4072	63.41	104
11	0	66.561	12.62	14
11	0	76.4331	4.71	6
11	0	77.8991	16.945	22
11	0	81.3215	11.805	16
11	0	82.2231	26.27	36
11	0	73.7938	21.14	26
11	0	74.3264	16.145	20
11	0	105.882	10.2	18
11	0	100.699	7.15	12
11	0	78.2987	41.38	54
11	0	112.5	3.2	6
11	0	98.4817	12.185	20
11	0	68.8117	15.695	18
11	0	92.1228	29.96	46
11	0	91.2548	3.945	6
11	0	82.5806	11.625	16
11	0	108.23	8.87	16
11	0	94.8617	7.59	12
11	0	97.561	7.38	12
11	0	86.9565	6.9	10
11	0	72.6295	14.87	18
11	0	112.676	3.195	6
11	0	94.7867	50.64	80
11	0	104.111	50.715	88
11	0	54.0541	6.66	6
11	0	77.5862	4.64	6
11	0	146.341	2.46	6
11	0	80.6045	11.91	16
11	0	133.087	2.705	6
11	0	117.073	7.175	14
11	0	136.622	2.635	6
11	0	85.7839	30.775	44
11	0	130.909	2.75	6
11	0	92.6641	6.475	10
11	0	109.589	3.285	6
11	0	99.2556	12.09	20
11	0	81.874	21.985	30
11	0	66.3594	5.425	6
11	0	100.358	8.37	14
11	0	81.1908	7.39	10
11	0	82.5097	11.635	16
11	0	48.5175	7.42	6
11	0	94.7368	3.8	6
11	0	82.9732	5.785	8
11	0	90.0563	7.995	12
11	0	100.982	3.565	6
11	0	156.863	2.295	6
11	0	116.631	9.26	18
11	0	94.1484	15.295	24
11	0	86.9565	23.46	34
11	0	124.675	3.85	8
11	0	138.329	3.47	8
11	0	127.66	3.76	8
11	0	116.959	5.13	10
11	0	124.567	5.78	12
11	0	127.49	7.53	16
11	0	96.8067	14.875	24
11	0	94.9604	96.04	152
11	0	98.3488	41.485	68
11	0	96.3409	32.385	52
11	0	107.543	6.695	12
11	0	86.5402	84.585	122
11	0	104.218	8.06	14
11	0	88.846	31.065	46
11	0	80.402	11.94	16
11	0	78.7589	16.76	22
11	0	133.087	2.705	6
11	0	81.5094	13.25	18
11	0	55.3633	8.67	8
11	0	148.607	3.23	8
11	0	86.7052	13.84	20
11	0	100.299	8.375	14
11	0	78.0065	4.615	6
11	0	82.9732	5.785	8
11	0	113.879	4.215	8
11	0	93.9948	3.83	6
11	0	128.801	2.795	6
11	0	66.6667	7.2	8
11	0	82.7586	4.35	6
11	0	1.85233	194.35	6
11	0	57.8778	6.22	6
11	0	146.045	2.465	6
11	0	91.3416	5.255	8
11	0	122.658	2.935	6
11	0	76.5143	14.115	18
11	0	89.7196	8.025	12
11	0	71.8025	6.685	8
11	0	105.727	6.81	12
11	0	67.7488	7.085	8
11	0	110.839	18.405	34
11	0	124.352	2.895	6
11	0	77.3362	4.655	6
11	0	102.637	7.015	12
11	0	69.1311	10.415	12
11	0	59.8379	24.065	24
11	0	68.1496	10.565	12
11	0	55.3506	10.84	10
11	0	58.0177	12.41	12
11	0	79.558	4.525	6
11	0	84.8057	5.66	8
11	0	90.566	3.975	6
11	0	91.4721	20.99	32
11	0	73.8916	8.12	10
11	0	116.317	3.095	6
11	0	71.2166	5.055	6
11	0	68.9655	5.22	6
11	0	96.7742	7.44	12
11	0	85.0059	4.235	6
11	0	64.5409	13.015	14
11	0	91.2895	13.145	20
11	0	72.1262	13.31	16
11	0	113.609	4.225	8
11	0	106.312	4.515	8
11	0	104.956	3.43	6
11	0	86.5574	15.25	22
11	0	71.3727	31.945	38
11	0	76.0296	4.735	6
11	0	62.5	5.76	6
11	0	80	6	8
11	0	88.2353	5.44	8
11	0	79.646	4.52	6
11	0	90.566	7.95	12
11	0	87.9121	16.38	24
11	0	77.7454	15.435	20
11	0	85.2359	19.71	28
11	0	70.5882	10.2	12
11	0	110.769	3.25	6
11	0	90.2821	7.975	12
11	0	65.3951	22.02	24
11	0	87.8661	9.56	14
11	0	108.457	7.745	14
11	0	70.2782	13.66	16
11	0	44.5063	10.785	8
11	0	96.7742	6.2	10
11	0	67.5739	10.655	12
11	0	78.2222	16.875	22
11	0	64.8649	7.4	8
11	0	146.64	2.455	6
11	0	57.0749	8.41	8
11	0	111.111	5.4	10
11	0	80.1838	23.945	32
11	0	44.5545	8.08	6
11	0	104.197	3.455	6
11	0	76.1099	4.73	6
11	0	57.4163	8.36	8
11	0	96.5147	3.73	6
11	0	63.4921	7.56	8
11	0	65.529	7.325	8
11	0	72.4763	11.59	14
11	0	121.212	2.97	6
11	0	64.0854	7.49	8
11	0	96.7742	3.72	6
11	0	86.4553	6.94	10
11	0	82.0357	13.165	18
11	0	122.293	3.925	8
11	0	76.6977	18.775	24
11	0	113.565	3.17	6
11	0	67.6056	7.1	8
11	0	88.1427	9.53	14
11	0	87.8049	4.1	6
11	0	77.5444	6.19	8
11	0	78.1476	27.64	36
11	0	143.713	2.505	6
11	0	74.6114	4.825	6
11	0	60.1805	9.97	10
11	0	62.8821	5.725	6
11	0	89.8036	5.345	8
11	0	67.3527	5.345	6
11	0	94.0439	6.38	10
11	0	94.2408	3.82	6
11	0	62.6087	11.5	12
11	0	118.421	3.04	6
11	0	73.5444	9.79	12
11	0	91.6031	5.24	8
11	0	108.271	3.325	6
11	0	98.3607	4.88	8
11	0	124.567	2.89	6
11	0	76.8	6.25	8
11	0	99.42	6.035	10
11	0	74.3034	8.075	10
11	0	81.0263	7.405	10
1	1	103.448	1.74	3
1	1	84.2105	19.95	28
1	1	100.209	7.185	12
1	1	142.292	1.265	3
1	1	42.204	4.265	3
1	1	72.2892	2.49	3
1	1	68.3112	2.635	3
1	1	57.4163	4.18	4
1	1	65.9341	2.73	3
1	1	61.9621	5.81	6
1	1	74.813	4.01	5
1	1	73.8007	8.13	10
1	1	78.4955	6.115	8
1	1	89.7349	14.71	22
1	1	84.6561	2.835	4
1	1	61.3288	2.935	3
1	1	43.4783	4.14	3
1	1	39.3443	6.1	4
1	1	96.7742	2.48	4
1	1	67.3212	3.565	4
1	1	83.7209	2.15	3
1	1	79.6813	3.765	5
1	1	91.024	3.955	6
1	1	106.762	2.81	5
1	1	105.263	1.71	3
1	1	95.2381	2.52	4
1	1	83.9161	2.145	3
1	1	64.603	3.715	4
1	1	67.8605	5.305	6
1	1	77.9221	2.31	3
1	1	117.264	1.535	3
1	1	90.0563	2.665	4
1	1	67.1329	3.575	4
1	1	48.3221	3.725	3
1	1	81.593	10.295	14
1	1	53.7313	3.35	3
1	1	78.9474	2.28	3
1	1	88.2353	2.72	4
1	1	93.0233	2.58	4
1	1	60.5624	6.935	7
1	1	50.2092	3.585	3
1	1	54.5455	3.3	3
1	1	65.5738	4.575	5
1	1	65.5226	6.41	7
1	1	71.5706	2.515	3
1	1	69.1643	3.47	4
1	1	59.7015	4.02	4
1	1	103.627	2.895	5
1	1	127.321	1.885	4
1	1	128.686	1.865	4
1	1	57.0749	4.205	4
1	1	94.9868	1.895	3
1	1	129.032	1.395	3
1	1	91.1392	1.975	3
1	1	61.8026	5.825	6
1	1	48.583	4.94	4
1	1	75.4717	2.385	3
1	1	83.1409	2.165	3
1	1	54.5455	3.3	3
1	1	135.338	1.33	3
1	1	82.7586	2.175	3
1	1	81.6327	2.205	3
1	1	84.0336	3.57	5
1	1	120.805	1.49	3
1	1	75.3138	2.39	3
1	1	94.4882	3.175	5
1	1	102.345	2.345	4
1	1	95.2381	1.89	3
1	1	83.9161	3.575	5
1	1	86.3309	2.78	4
1	1	104.348	2.875	5
1	1	59.5533	4.03	4
1	1	87.9121	5.46	8
1	1	94.2761	4.455	7
1	1	98.9011	3.64	6
1	1	62.9921	3.81	4
1	1	101.124	1.78	3
1	1	70.7965	5.085	6
1	1	54.4629	3.305	3
1	1	76.0697	3.155	4
1	1	55.2486	5.43	5
1	1	53.6313	4.475	4
1	1	55.7621	5.38	5
1	1	60.8108	2.96	3
1	1	58.2524	3.09	3
1	1	52.6316	4.56	4
1	1	76.4331	2.355	3
1	1	63.0749	3.805	4
1	1	49.6381	4.835	4
1	1	61.6967	5.835	6
1	1	65.5022	4.58	5
1	1	74.6501	3.215	4
1	1	58.2878	8.235	8
1	1	48.1155	6.235	5
1	1	57.8592	5.185	5
1	1	64.2857	2.8	3
1	1	45.6274	3.945	3
1	1	63.6605	3.77	4
1	1	92.0716	1.955	3
1	1	72.2892	2.49	3
1	1	68.3112	2.635	3
1	1	57.211	4.195	4
1	1	73.3945	3.27	4
1	1	65.0407	3.69	4
1	1	56.962	3.16	3
1	1	67.6056	3.55	4
1	1	46.5718	3.865	3
1	1	55.8573	6.445	6
1	1	72.5514	4.135	5
1	1	62.5	2.88	3
1	1	60.6827	3.955	4
1	1	58.1583	3.095	3
1	1	85.1064	2.115	3
1	1	60.2007	2.99	3
1	1	61.9355	3.875	4
1	1	78.4314	2.295	3
1	1	44.9438	4.005	3
1	1	45.6274	5.26	4
1	1	64.1711	6.545	7
1	1	81.8182	2.2	3
1	1	59.8007	3.01	3
1	1	64.1711	2.805	3
1	1	87.8049	2.05	3
1	1	75.7895	4.75	6
1	1	82.5688	2.18	3
1	1	84.1121	2.14	3
1	1	42.3814	9.91	7
1	1	52.1173	4.605	4
1	1	54.2169	3.32	3
1	1	48.4359	9.91	8
1	1	74.6888	2.41	3
1	1	68.9655	2.61	3
1	1	52.5547	3.425	3
1	1	75	2.4	3
1	1	59.1133	4.06	4
1	1	96.9697	2.475	4
1	1	78.7746	2.285	3
1	1	58.3942	4.11	4
1	1	43.6681	6.87	5
1	1	75.3138	2.39	3
1	1	157.895	1.52	4
1	1	49.9307	3.605	3
1	1	72.4346	2.485	3
1	1	82.7586	5.075	7
1	1	59.9251	4.005	4
1	1	75.1566	2.395	3
1	1	78.2609	2.3	3
1	1	94.4882	1.905	3
1	1	76.4331	3.14	4
1	1	55.7103	5.385	5
1	1	75.9494	2.37	3
1	1	87.8049	2.05	3
1	1	67.701	3.545	4
1	1	63.253	6.64	7
1	1	68.2788	3.515	4
1	1	103.986	2.885	5
1	1	58.1583	3.095	3
1	1	52.8634	4.54	4
1	1	67.5422	2.665	3
1	1	58.5938	5.12	5
1	1	62.5	3.84	4
1	1	60.2637	7.965	8
1	1	88.2353	3.4	5
1	1	71.0059	2.535	3
1	1	49.5868	7.26	6
1	1	47.8723	3.76	3
1	1	63.4082	3.785	4
1	1	75.9494	3.16	4
1	1	87.9765	3.41	5
1	1	86.3309	2.78	4
1	1	53.5117	4.485	4
1	1	49.8221	8.43	7
1	1	59.6273	4.025	4
1	1	55.5042	5.405	5
1	1	71.8563	2.505	3
1	1	62.1762	4.825	5
1	1	73.922	2.435	3
1	1	136.364	2.2	5
1	1	63.9148	3.755	4
1	1	76.555	3.135	4
1	1	58.0645	3.1	3
1	1	48.3694	13.645	11
1	1	96.5795	2.485	4
1	1	59.6421	5.03	5
1	1	51.6499	3.485	3
1	1	76.3583	10.215	13
1	1	78.2609	2.3	3
1	1	116.317	3.095	6
1	1	82.3045	3.645	5
1	1	92.219	5.205	8
1	1	86.8516	8.29	12
1	1	72.3982	6.63	8
1	1	83.3333	6.48	9
1	1	91.024	3.955	6
1	1	130.909	1.375	3
1	1	91.3706	1.97	3
1	1	107.216	7.275	13
1	1	89.3855	2.685	4
1	1	99.1736	4.84	8
1	1	64.257	7.47	8
1	1	78.2609	2.3	3
1	1	94.7867	9.495	15
1	1	75.7649	10.295	13
1	1	79.6964	5.27	7
1	1	134.328	2.68	6
1	1	86.3931	6.945	10
1	1	68.1818	2.64	3
1	1	101.868	2.945	5
1	1	108.761	1.655	3
1	1	65.6635	3.655	4
1	1	143.713	1.67	4
1	1	114.65	1.57	3
1	1	67.9502	4.415	5
1	1	63.9082	12.205	13
1	1	77.0878	2.335	3
1	1	57.623	4.165	4
1	1	64.574	5.575	6
1	1	76.4331	2.355	3
1	1	75.7895	2.375	3
1	1	118.812	1.515	3
1	1	84.9858	3.53	5
1	1	70.3812	5.115	6
1	1	71.8563	6.68	8
1	1	87.5912	3.425	5
1	1	116.129	3.1	6
1	1	76.0697	3.155	4
1	1	111.111	1.62	3
1	1	93.75	2.56	4
1	1	132.841	1.355	3
1	1	79.9467	15.01	20
1	1	72.0721	4.995	6
1	1	48.5339	4.945	4
1	1	76.9231	6.24	8
1	1	83.4575	10.065	14
1	1	66.0637	25.43	28
1	1	73.0223	4.93	6
1	1	68.7023	2.62	3
1	1	89.5522	2.68	4
1	1	98.2265	3.665	6
1	1	76.3116	3.145	4
1	1	93.5065	1.925	3
1	1	122.867	1.465	3
1	1	155.172	1.16	3
1	1	99.723	1.805	3
1	1	99.356	5.435	9
1	1	126.316	1.425	3
1	1	123.711	1.94	4
1	1	100.671	2.98	5
1	1	105.079	2.855	5
1	1	74.7664	3.21	4
1	1	111.455	1.615	3
1	1	124.138	1.45	3
1	1	72.7273	2.475	3
1	1	106.195	1.695	3
1	1	78.0234	15.38	20
1	1	60.3015	6.965	7
1	1	86.6426	2.77	4
1	1	90.978	6.595	10
1	1	209.302	0.86	3
1	1	91.7031	4.58	7
1	1	75.5773	7.145	9
1	1	95.6175	2.51	4
1	1	56.0748	4.28	4
1	1	69.9708	3.43	4
1	1	71.964	3.335	4
1	1	87.7335	6.155	9
1	1	47.3062	3.805	3
1	1	46.5567	5.155	4
1	1	53.2544	3.38	3
1	1	71.2871	2.525	3
1	1	62.4187	3.845	4
1	1	63.745	18.825	20
1	1	84.3585	2.845	4
1	1	57.6	3.125	3
1	1	107.207	8.395	15
1	1	120.24	2.495	5
1	1	131.507	1.825	4
1	1	85.7143	3.5	5
1	1	65.1163	6.45	7
1	1	99.4475	1.81	3
1	1	71.4286	6.72	8
1	1	100.418	2.39	4
1	1	142.857	1.26	3
1	1	114.504	2.62	5
1	1	86.5385	2.08	3
1	1	100	1.8	3
1	1	91.1392	1.975	3
1	1	133.333	1.35	3
1	1	86.2275	4.175	6
1	1	79.4702	2.265	3
1	1	69.1928	6.07	7
1	1	68.7023	5.24	6
1	1	71.7703	4.18	5
1	1	62.6305	4.79	5
1	1	60.2366	13.945	14
1	1	91.8367	1.96	3
1	1	55.088	6.535	6
1	1	86.6426	2.77	4
1	1	54.4218	4.41	4
1	1	64.114	5.615	6
1	1	76.0296	4.735	6
1	1	91.6031	2.62	4
1	1	82.9016	2.895	4
1	1	48.8798	4.91	4
1	1	57.0523	3.155	3
1	1	48.583	6.175	5
1	1	53.0191	3.395	3
1	1	56.272	4.265	4
1	1	91.0816	2.635	4
1	1	65.1584	5.525	6
1	1	129.73	1.85	4
1	1	87.5912	2.055	3
1	1	134.078	1.79	4
1	1	116.129	1.55	3
1	1	79.9112	4.505	6
1	1	96.7742	1.86	3
1	1	70.8861	5.925	7
1	1	69.5249	4.315	5
1	1	129.032	1.395	3
1	1	130.79	1.835	4
1	1	56.7823	3.17	3
1	1	89.701	6.02	9
1	1	73.9599	3.245	4
1	1	60.8519	4.93	5
1	1	76.179	16.54	21
1	1	85.7143	3.5	5
1	1	83.3333	2.16	3
1	1	76.999	10.13	13
1	1	100.559	5.37	9
1	1	79.0604	17.455	23
1	1	75.188	3.99	5
1	1	49.896	4.81	4
1	1	73.5849	10.6	13
1	1	79.4176	7.555	10
1	1	83.7004	13.62	19
1	1	122.172	4.42	9
1	1	73.1707	3.28	4
1	1	69.2974	5.195	6
1	1	73.6842	5.7	7
1	1	130.435	2.3	5
1	1	90.9091	3.96	6
1	1	82.0914	20.465	28
1	1	62.9096	7.63	8
1	1	97.4889	6.77	11
1	1	130.909	1.375	3
1	1	82.7586	3.625	5
1	1	88.7246	2.705	4
1	1	50.3356	5.96	5
1	0	75.3138	2.39	3
1	0	82.3328	2.915	4
1	0	89.0208	3.37	5
1	0	47.4308	11.385	9
1	0	54.0845	8.875	8
1	0	57.0441	11.57	11
1	0	82.0385	8.045	11
1	0	69.7674	2.58	3
1	0	86.5801	3.465	5
1	0	87.1671	6.195	9
1	0	71.2695	6.735	8
1	0	81.5402	8.83	12
1	0	70.7269	2.545	3
1	0	46.3918	3.88	3
1	0	70.7269	2.545	3
1	0	109.091	2.2	4
1	0	85.7143	2.1	3
1	0	125.654	1.91	4
1	0	76.1905	6.3	8
1	0	118.421	1.52	3
1	0	73.6799	12.215	15
1	0	64.6552	4.64	5
1	0	88.9831	9.44	14
1	0	84.6395	6.38	9
1	0	97.035	1.855	3
1	0	86.4086	5.555	8
1	0	76.2125	8.66	11
1	0	112.853	1.595	3
1	0	99.6678	3.01	5
1	0	59.4796	4.035	4
1	0	58.0411	4.135	4
1	0	69.9301	4.29	5
1	0	96.5147	1.865	3
1	0	61.2245	3.92	4
1	0	83.1889	2.885	4
1	0	45.489	6.595	5
1	0	73.0435	5.75	7
1	0	112.853	1.595	3
1	0	67.7966	3.54	4
1	0	160	1.125	3
1	0	73.8916	4.06	5
1	0	74.7664	6.42	8
1	0	73.4013	53.95	66
1	0	65.8737	5.465	6
1	0	90.0563	2.665	4
1	0	79.3388	12.1	16
1	0	80.8989	6.675	9
1	0	80.5369	2.98	4
1	0	63.0473	2.855	3
1	0	130.79	1.835	4
1	0	84.839	6.365	9
1	0	70.1754	11.97	14
1	0	69.6286	60.32	70
1	0	74.5342	8.05	10
1	0	100.524	4.775	8
1	0	98.0926	1.835	3
1	0	66.6667	5.4	6
1	0	105.82	2.835	5
1	0	104.651	1.72	3
1	0	116.129	1.55	3
1	0	30.9544	5.815	3
1	0	91.8367	1.96	3
1	0	100.209	2.395	4
1	0	7.8534	22.92	3
1	0	85.2273	3.52	5
1	0	91.6031	1.965	3
1	0	66.6667	2.7	3
1	0	88.8889	2.025	3
1	0	148.148	1.215	3
1	0	105.263	1.71	3
1	0	98.0392	3.06	5
1	0	88.0734	2.725	4
1	0	59.0164	3.05	3
1	0	92.0716	1.955	3
1	0	88.3978	5.43	8
1	0	65.9859	6.365	7
1	0	90	2	3
1	0	60.3015	2.985	3
1	0	151.899	1.185	3
1	0	173.913	1.035	3
1	0	97.035	1.855	3
1	0	76.2712	2.36	3
1	0	73.1707	2.46	3
1	0	71.8563	5.01	6
1	0	85.8676	2.795	4
1	0	180	1	3
1	0	71.8563	3.34	4
1	0	65.5022	4.58	5
1	0	72.5076	3.31	4
1	0	120.401	1.495	3
1	0	85.3081	2.11	3
1	0	65.8436	3.645	4
1	0	77.4194	3.1	4
1	0	59.4059	3.03	3
1	0	76.6161	6.265	8
1	0	64.1711	3.74	4
1	0	113.565	1.585	3
1	0	81.2641	2.215	3
1	0	61.3811	3.91	4
1	0	73.9827	4.055	5
1	0	101.408	1.775	3
1	0	51.5021	3.495	3
1	0	115.385	2.08	4
1	0	54.6282	3.295	3
1	0	105.079	2.855	5
1	0	61.1465	3.925	4
1	0	99.1736	7.865	13
1	0	104.046	1.73	3
1	0	83.9161	2.86	4
1	0	98.2265	3.665	6
1	0	101.218	5.335	9
1	0	161.435	1.115	3
1	0	78.4929	19.11	25
1	0	99.6678	3.01	5
1	0	87.4317	10.98	16
1	0	103.821	6.935	12
1	0	86.8516	4.145	6
1	0	82.4742	2.91	4
1	0	76.5957	2.35	3
1	0	48.8798	9.82	8
1	0	93.0233	2.58	4
1	0	109.756	1.64	3
1	0	116.129	1.55	3
1	0	84.1121	2.14	3
1	0	116.505	1.545	3
1	0	56.3821	12.77	12
1	0	97.3631	2.465	4
1	0	82.1918	3.65	5
1	0	64.603	3.715	4
1	0	69.1358	6.075	7
1	0	42.4028	8.49	6
1	0	98.6031	6.085	10
1	0	133.333	1.35	3
1	0	78.2609	2.3	3
1	0	134.831	1.335	3
1	0	75.4717	3.975	5
1	0	78.4314	3.06	4
1	0	138.728	1.73	4
1	0	56.391	5.32	5
1	0	84.0336	7.14	10
1	0	88.7793	24.33	36
1	0	78.8177	3.045	4
1	0	70.8661	5.08	6
1	0	111.888	2.145	4
1	0	55.282	31.475	29
1	0	70.4403	11.925	14
1	0	97.3631	2.465	4
1	0	83.5267	2.155	3
1	0	70.3625	9.38	11
1	0	78.8732	5.325	7
1	0	61.2245	2.94	3
1	0	90.8231	5.285	8
1	0	95.6938	3.135	5
1	0	68.8863	4.355	5
1	0	71.8563	4.175	5
1	0	83.5267	4.31	6
1	0	71.066	5.91	7
1	0	74.4314	7.255	9
1	0	76.8273	56.23	72
1	0	67.701	3.545	4
1	0	108.108	3.885	7
1	0	72.6073	9.09	11
1	0	92.0548	9.125	14
1	0	85.1064	2.115	3
1	0	114.286	2.1	4
1	0	97.7597	2.455	4
1	0	81.6843	31.585	43
1	0	74.7664	4.815	6
1	0	71.5706	5.03	6
1	0	61.7284	4.86	5
1	0	89.7492	22.73	34
1	0	92.7039	5.825	9
1	0	78.6455	9.155	12
1	0	71.964	3.335	4
1	0	66.5434	8.115	9
1	0	72.7273	4.95	6
1	0	69.2641	3.465	4
1	0	58.0271	15.51	15
1	0	68.3371	4.39	5
1	0	46.4516	7.75	6
1	0	64.8398	12.955	14
1	0	43.3604	5.535	4
1	0	150	1.2	3
1	0	72.2022	4.155	5
1	0	60	5	5
1	0	64.4007	5.59	6
1	0	69.9301	4.29	5
1	0	87.2971	8.935	13
1	0	76.2712	2.36	3
1	0	113.208	1.59	3
1	0	63.9053	8.45	9
1	0	85.1927	4.93	7
1	0	117.647	1.53	3
1	0	71.4286	7.56	9
1	0	125.436	1.435	3
1	0	83.3333	3.6	5
1	0	73.8007	4.065	5
1	0	94.382	4.45	7
1	0	53.7514	4.465	4
1	0	102.564	1.755	3
1	0	91.3706	1.97	3
1	0	97.035	1.855	3
1	0	70.7547	4.24	5
1	0	90.5281	5.965	9
1	0	69.5904	13.795	16
1	0	79.3872	14.36	19
1	0	83.045	2.89	4
1	0	115.108	2.085	4
1	0	99.5851	2.41	4
1	0	73.5294	4.08	5
1	0	49.1803	3.66	3
1	0	157.377	1.525	4
1	0	95.3757	6.92	11
1	0	49.5868	3.63	3
1	0	37.5	73.6	46
1	0	71.3073	5.89	7
1	0	83.9161	2.145	3
1	0	75.1252	23.96	30
1	0	82.1918	10.95	15
1	0	75.1708	17.56	22
1	0	45.283	5.3	4
1	0	82.1918	2.19	3
1	0	96.3855	3.735	6
1	0	80.1782	6.735	9
1	0	71.3073	5.89	7
1	0	86.3309	2.085	3
1	0	92.8433	2.585	4
1	0	58.6797	4.09	4
1	0	81.0811	5.18	7
1	0	87.5912	3.425	5
1	0	81.0811	5.18	7
1	0	7.33646	24.535	3
1	0	104.575	2.295	4
1	0	108.761	1.655	3
1	0	119.205	1.51	3
1	0	49.8866	13.23	11
1	0	88.67	2.03	3
1	0	85.3144	22.505	32
1	0	68.5714	3.5	4
1	0	54.0541	4.44	4
1	0	70.3812	3.41	4
1	0	88.4521	2.035	3
1	0	88.9621	6.07	9
1	0	94.9868	1.895	3
1	0	95.6175	2.51	4
1	0	113.565	1.585	3
1	0	75.3532	6.37	8
1	0	68.3112	2.635	3
1	0	46.3918	3.88	3
1	0	78.7315	9.145	12
1	0	90.5172	4.64	7
1	0	85.2359	9.855	14
1	0	72.8155	8.24	10
1	0	71.535	3.355	4
1	0	51.9981	10.385	9
1	0	93.5875	5.77	9
1	0	52.2337	21.825	19
1	0	65.1289	3.685	4
1	0	69.4645	3.455	4
1	0	65.2617	7.355	8
1	0	78.0488	3.075	4
1	0	62.7675	10.515	11
1	0	79.9408	6.755	9
1	0	61.4203	15.63	16
1	0	57.4713	5.22	5
1	0	66.39	3.615	4
1	0	83.0861	5.055	7
1	0	66.2374	5.435	6
1	0	90.566	2.65	4
1	0	130.909	1.375	3
1	0	105.882	1.7	3
1	0	81.3559	2.95	4
1	0	100.84	1.785	3
1	0	89.7756	2.005	3
1	0	83.4671	9.345	13
1	0	60.6214	19.795	20
1	0	74.7664	16.05	20
1	0	72.3486	18.245	22
1	0	67.5422	7.995	9
1	0	94.1176	2.55	4
1	0	69.0449	4.345	5
1	0	72.2892	7.47	9
1	0	74.3034	3.23	4
1	0	85.1064	5.64	8
1	0	59.9002	3.005	3
1	0	56.4916	20.18	19
1	0	73.3198	2.455	3
1	0	93.0233	1.935	3
1	0	72.5514	4.135	5
1	0	73.5444	9.79	12
1	0	48.4522	3.715	3
1	0	115.756	1.555	3
1	0	75.9494	2.37	3
1	0	50.4202	4.76	4
1	0	80.402	2.985	4
1	0	88.2353	2.04	3
1	0	76.0095	6.315	8
1	0	51.5759	17.45	15
1	0	80.1782	2.245	3
1	0	70.5882	2.55	3
1	0	81.9113	4.395	6
1	0	85.5397	4.91	7
1	0	84.507	2.13	3
1	0	72.2892	4.98	6
1	0	41.7391	11.5	8
1	0	91.2052	4.605	7
1	0	67.5422	2.665	3
1	0	108.761	1.655	3
1	0	61.6175	3.895	4
1	0	70.3812	5.115	6
1	0	115.663	2.075	4
1	0	82.1918	3.65	5
1	0	112.853	1.595	3
1	0	105.033	2.285	4
1	0	55.9254	7.51	7
1	0	88.0734	2.725	4
1	0	87.4751	22.635	33
1	0	38.6163	6.215	4
1	0	65.8617	4.555	5
1	0	88.1273	4.085	6
1	0	70.4698	23.84	28
1	0	77.2325	6.215	8
1	0	53.973	3.335	3
1	0	92.0897	8.47	13
1	0	130.909	1.375	3
1	0	133.829	1.345	3
1	0	70.1754	5.13	6
1	0	82.3799	2.185	3
1	0	109.091	1.65	3
1	0	97.2097	5.555	9
1	0	95.0086	14.525	23
1	0	74.7664	3.21	4
1	0	76.3359	7.86	10
1	0	37.8848	6.335	4
1	0	78.4314	3.06	4
1	0	73.1707	4.1	5
1	0	115.016	1.565	3
1	0	68.0529	2.645	3
1	0	81.571	6.62	9
1	0	69.869	3.435	4
1	0	108.434	1.66	3
1	0	84.8939	12.015	17
1	0	58.1395	5.16	5
1	0	117.264	1.535	3
1	0	97.2973	1.85	3
1	0	71.5706	2.515	3
1	0	104.956	1.715	3
1	0	79.7342	6.02	8
1	0	88.0196	2.045	3
1	0	82.6162	2.905	4
1	0	83.8323	5.01	7
1	0	71.3578	5.045	6
1	0	75.6757	5.55	7
1	0	90.2256	3.99	6
1	0	65.4545	2.75	3
1	0	66.3391	8.14	9
1	0	90.9091	1.98	3
1	0	83.045	2.89	4
1	0	55.8789	4.295	4
1	0	70.9639	8.455	10
1	0	56.5149	3.185	3
1	0	75.5149	8.74	11
1	0	105.96	2.265	4
1	0	80.5369	2.235	3
1	0	83.3333	2.88	4
1	0	176.471	1.36	4
1	0	62.5652	4.795	5
1	0	79.646	15.82	21
1	0	85.5397	9.82	14
1	0	86.5385	2.08	3
1	0	78.1427	17.66	23
1	0	92.9597	21.945	34
1	0	73.0816	8.21	10
1	0	85.3081	6.33	9
1	0	88.7949	9.46	14
1	0	81.5534	15.45	21
1	0	67.9245	2.65	3
1	0	107.831	3.895	7
1	0	71.3224	3.365	4
1	0	52.8634	4.54	4
1	0	85.6463	6.305	9
1	0	58.4958	7.18	7
1	0	50.7937	4.725	4
1	0	64.6651	6.495	7
1	0	57.1429	10.5	10
1	0	84.0336	3.57	5
1	0	55.3633	4.335	4
1	0	103.806	2.89	5
1	0	137.931	1.74	4
1	0	71.5137	4.195	5
1	0	119.205	1.51	3
1	0	70.3125	2.56	3
1	0	85.5107	8.42	12
1	0	68.3761	3.51	4
1	0	80	3.75	5
1	0	73.1707	2.46	3
1	0	64	3.75	4
1	0	81.6327	2.94	4
1	0	169.014	1.42	4
1	0	148.148	1.215	3
1	0	83.1409	2.165	3
1	0	117.647	1.53	3
1	0	87.0827	3.445	5
1	0	105.033	2.285	4
1	0	115.756	3.11	6
1	0	82.6772	5.08	7
1	0	80.8762	5.935	8
1	0	87.8049	4.1	6
1	0	68.75	9.6	11
1	0	82.0896	8.04	11
1	0	113.744	2.11	4
1	0	80.9899	4.445	6
1	0	107.143	2.24	4
1	0	72.8155	4.12	5
1	0	65.0602	8.3	9
1	0	72.2892	2.49	3
1	0	49.4336	4.855	4
1	0	59.3733	9.095	9
1	0	50	3.6	3
1	0	46.332	3.885	3
1	0	71.599	4.19	5
1	0	49.8788	14.435	12
1	0	58.221	9.275	9
1	0	65.0995	2.765	3
1	0	62.1762	2.895	3
1	0	62.6087	5.75	6
1	0	84.507	2.13	3
1	0	74.9331	5.605	7
1	0	72.5076	4.965	6
1	0	168.421	1.425	4
1	0	93.2642	1.93	3
1	0	79.4045	6.045	8
1	0	80.1782	2.245	3
1	0	62.6087	2.875	3
1	0	65.0759	4.61	5
1	0	50.4909	3.565	3
1	0	62.069	2.9	3
1	0	37.422	4.81	3
1	0	65.6455	4.57	5
1	0	53.4918	3.365	3
1	0	118.343	2.535	5
1	0	146.341	1.23	3
1	0	90.9091	1.98	3
1	0	84.507	2.13	3
1	0	79.4118	6.8	9
1	0	34.2075	8.77	5
1	0	74.6501	3.215	4
1	0	57.554	4.17	4
1	0	63.4921	4.725	5
1	0	38.3632	7.82	5
1	0	86.3309	3.475	5
1	0	69.6325	7.755	9
1	0	95.0495	2.525	4
1	0	82.4176	3.64	5
1	0	95.1009	6.94	11
1	0	68.8666	10.455	12
1	0	97.561	3.075	5
1	0	85.0394	6.35	9
1	0	94.1001	13.39	21
1	0	114.13	3.68	7
1	0	88.2353	4.08	6
1	0	93.5308	6.415	10
1	0	86.0215	2.79	4
1	0	104.651	1.72	3
1	0	90.645	8.605	13
1	0	65.0995	2.765	3
1	0	83.3333	2.88	4
1	0	85.9189	2.095	3
1	0	77.2532	2.33	3
1	0	63.6792	8.48	9
1	0	95.5414	3.14	5
1	0	93.2945	5.145	8
2	1	81.2183	2.955	4
2	1	62.7178	2.87	3
2	1	59.8007	3.01	3
2	1	63.7733	5.645	6
2	1	40.7701	13.245	9
2	1	79.2602	3.785	5
2	1	88.1427	9.53	14
2	1	85.6605	63.74	91
2	1	88.3281	4.755	7
2	1	88.0196	2.045	3
2	1	95.8296	5.635	9
2	1	75.4717	6.36	8
2	1	87.8049	2.05	3
2	1	55.6414	3.235	3
2	1	77.7328	12.35	16
2	1	85.9398	34.21	49
2	1	63.4038	17.98	19
2	1	88.6076	4.74	7
2	1	76.4331	7.065	9
2	1	78.125	3.84	5
2	1	124.031	1.935	4
2	1	131.387	1.37	3
2	1	160.714	1.12	3
2	1	107.383	2.235	4
2	1	83.6993	19.355	27
2	1	79.2079	39.39	52
2	1	76.7263	7.82	10
2	1	74.883	3.205	4
2	1	78.2269	15.34	20
2	1	80.4714	24.605	33
2	1	86.7148	8.995	13
2	1	86.7052	3.46	5
2	1	62.1762	2.895	3
2	1	91.5769	70.105	107
2	1	74.0741	2.43	3
2	1	65.3696	6.425	7
2	1	86.506	44.39	64
2	1	117.264	1.535	3
2	1	66.713	7.195	8
2	1	82.9016	2.895	4
2	1	72.7273	4.125	5
2	1	25.2809	7.12	3
2	1	90	2	3
2	1	68.2464	10.55	12
2	1	81.448	2.21	3
2	1	82.4742	4.365	6
2	1	67.9245	2.65	3
2	1	74.813	4.01	5
2	1	81.0811	5.18	7
2	1	76.7263	11.73	15
2	1	76.8	15.625	20
2	1	72.8376	3.295	4
2	1	63.7281	9.415	10
2	1	79.8935	7.51	10
2	1	67.9694	17.655	20
2	1	82.0513	2.925	4
2	1	45.3401	3.97	3
2	1	60.5042	2.975	3
2	1	40.1674	5.975	4
2	1	44.8096	6.695	5
2	1	50.3497	3.575	3
2	1	55.2147	3.26	3
2	1	72.6172	23.135	28
2	1	76.7474	10.945	14
2	1	74.9064	4.005	5
2	1	84.7059	2.125	3
2	1	73.0753	11.495	14
2	1	69.9482	7.72	9
2	1	81.4815	8.1	11
2	1	78.8825	6.085	8
2	1	82.2857	4.375	6
2	1	62.3917	5.77	6
2	1	94.3739	49.59	78
2	1	49.6552	3.625	3
2	1	50.4202	4.76	4
2	1	38.5439	4.67	3
2	1	46.2725	3.89	3
2	1	70.7775	9.325	11
2	1	80.0162	24.745	33
2	1	90.566	5.3	8
2	1	87.2375	37.14	54
2	1	57.6923	7.28	7
2	1	77.5027	4.645	6
2	1	64.603	3.715	4
2	1	91.0308	33.615	51
2	1	63.3737	16.095	17
2	1	87.1618	27.535	40
2	1	67.5105	3.555	4
2	1	94.1176	2.55	4
2	1	43.4153	6.91	5
2	1	62.8272	3.82	4
2	1	96.0307	15.62	25
2	1	93.6585	5.125	8
2	1	74.5342	3.22	4
2	1	71.4286	2.52	3
2	1	71.5706	2.515	3
2	1	61.6175	3.895	4
2	1	52.2876	9.18	8
2	1	74.6667	5.625	7
2	1	99.3789	2.415	4
2	1	81.448	6.63	9
2	1	120.805	1.49	3
2	1	57.1126	9.455	9
2	1	91.3706	1.97	3
2	1	57.5693	9.38	9
2	1	79.1557	7.58	10
2	1	77.6197	3.865	5
2	1	58.651	10.23	10
2	1	70.8661	5.08	6
2	1	77.4194	5.425	7
2	1	86.4865	2.775	4
2	1	91.91	10.445	16
2	1	99.723	1.805	3
2	1	118.812	3.03	6
2	1	97.4478	4.31	7
2	1	86.0053	26.51	38
2	1	80.9444	2.965	4
2	1	75.1566	2.395	3
2	1	116.505	1.545	3
2	1	82.2785	18.96	26
2	1	61.7761	3.885	4
2	1	78.0287	14.61	19
2	1	78.2609	4.6	6
2	1	78.1011	26.12	34
2	1	70.6194	33.985	40
2	1	63.1164	7.605	8
2	1	77.7538	2.315	3
2	1	90.2256	2.66	4
2	1	67.4916	8.89	10
2	1	83.3333	5.76	8
2	1	85.4093	2.81	4
2	1	70.3812	15.345	18
2	1	62.069	5.8	6
2	1	70.9534	6.765	8
2	1	84.507	2.84	4
2	1	75.9494	2.37	3
2	1	57.2792	6.285	6
2	1	80.2005	5.985	8
2	1	102.784	2.335	4
2	1	75.3138	2.39	3
2	1	63.8898	15.965	17
2	1	81.8554	3.665	5
2	1	92.3077	1.95	3
2	1	70.8383	4.235	5
2	1	83.4783	2.875	4
2	1	105.882	1.7	3
2	1	97.035	1.855	3
2	1	88.6263	3.385	5
2	1	59.23	5.065	5
2	1	85.5107	2.105	3
2	1	80.8989	2.225	3
2	1	77.2201	7.77	10
2	1	85.5107	12.63	18
2	1	73.922	9.74	12
2	1	96.5452	10.565	17
2	1	101.48	2.365	4
2	1	80.1336	2.995	4
2	1	70.5882	10.2	12
2	1	83.8628	7.87	11
2	1	84.2845	5.695	8
2	1	73.2984	5.73	7
2	1	88.8158	6.08	9
2	1	59.4059	5.05	5
2	1	88.2353	4.76	7
2	1	81.6327	2.205	3
2	1	75.0293	12.795	16
2	1	77.9221	2.31	3
2	1	69.3642	6.92	8
2	1	81.2641	2.215	3
2	1	105.263	2.28	4
2	1	92.7835	1.94	3
2	1	112.15	1.605	3
2	1	61.0998	4.91	5
2	1	90	2	3
2	1	103.226	2.325	4
2	1	71.7131	2.51	3
2	1	82.9493	4.34	6
2	1	90	2	3
2	1	72.8745	12.35	15
2	1	91.4286	2.625	4
2	1	80.9249	5.19	7
2	1	76.6284	3.915	5
2	1	90.2256	1.995	3
2	1	111.455	1.615	3
2	1	110.092	1.635	3
2	1	68.5358	9.63	11
2	1	89.2857	3.36	5
2	1	73.5444	9.79	12
2	1	48.6815	4.93	4
2	1	74.813	4.01	5
2	1	101.408	1.775	3
2	1	100.139	3.595	6
2	1	62.9096	3.815	4
2	1	79.0514	3.795	5
2	1	72.9282	9.05	11
2	1	54.2986	3.315	3
2	1	93.0233	2.58	4
2	1	87.8049	2.05	3
2	1	73.6196	2.445	3
2	1	83.9161	4.29	6
2	1	73.922	9.74	12
2	1	70.7269	2.545	3
2	1	55.7197	11.845	11
2	1	94.8617	2.53	4
2	1	44.335	4.06	3
2	1	90.6801	1.985	3
2	1	72.6172	3.305	4
2	1	92.545	3.89	6
2	1	123.711	1.455	3
2	1	89.7756	2.005	3
2	1	65.6934	2.74	3
2	1	83.1409	2.165	3
2	1	69.2308	2.6	3
2	1	60.5042	2.975	3
2	1	86.3309	2.085	3
2	1	86.7993	2.765	4
2	1	80.9717	7.41	10
2	1	100.279	1.795	3
2	1	88.67	2.03	3
2	1	65.2174	13.8	15
2	1	100.418	2.39	4
2	1	85.5107	2.105	3
2	1	64.4295	3.725	4
2	1	89.0599	18.19	27
2	1	59.7758	4.015	4
2	1	71.0801	14.35	17
2	1	71.0059	9.295	11
2	1	51.0096	4.705	4
2	1	50.7042	3.55	3
2	1	56.6572	5.295	5
2	1	60.3622	4.97	5
2	1	7.86267	38.155	5
2	1	59.1862	4.055	4
2	1	100.629	2.385	4
2	1	124.74	2.405	5
2	1	76.7591	2.345	3
2	1	90.2256	1.995	3
2	1	62.4458	5.765	6
2	1	140.078	1.285	3
2	1	83.3333	2.16	3
2	1	84.5921	4.965	7
2	1	100.167	2.995	5
2	1	62.7178	5.74	6
2	1	73.7705	2.44	3
2	1	52.2648	5.74	5
2	1	121.519	1.975	4
2	1	99.6441	4.215	7
2	1	65.9341	5.46	6
2	1	78.9474	2.28	3
2	1	81.448	2.21	3
2	1	67.701	10.635	12
2	1	100.982	3.565	6
2	1	71.2589	4.21	5
2	1	85.7143	2.8	4
2	1	74.1886	3.235	4
2	1	75.3532	3.185	4
2	1	83.5267	4.31	6
2	1	80.2974	6.725	9
2	1	95.7447	1.88	3
2	1	75.1566	2.395	3
2	1	70.9459	5.92	7
2	1	84.9858	3.53	5
2	1	92.0716	1.955	3
2	1	127.208	1.415	3
2	1	83.6066	12.2	17
2	1	96.7742	1.86	3
2	1	54.732	4.385	4
2	1	40.1338	4.485	3
2	1	58.7276	3.065	3
2	1	82.9493	2.17	3
2	1	76.4331	5.495	7
2	1	73.4266	5.72	7
2	1	78.1476	6.91	9
2	1	90.9091	3.3	5
2	1	66.5658	9.915	11
2	1	47.384	5.065	4
2	1	13.3407	44.975	10
2	1	96.6767	4.965	8
2	1	69.7674	2.58	3
2	1	88.3978	2.715	4
2	1	88.4521	2.035	3
2	1	112.36	2.67	5
2	1	84.474	12.785	18
2	1	97.2973	1.85	3
2	1	75.2823	3.985	5
2	1	65.4716	6.415	7
2	1	63.5257	9.445	10
2	1	91.6031	1.965	3
2	1	72.4346	2.485	3
2	1	59.4059	3.03	3
2	1	110.599	2.17	4
2	1	67.7966	7.08	8
2	1	77.7538	2.315	3
2	1	67.6056	5.325	6
2	1	88.4793	5.425	8
2	1	95.2381	6.3	10
2	1	94.4882	1.905	3
2	1	91.4286	5.25	8
2	1	39.5108	10.63	7
2	1	55.9006	3.22	3
2	1	41.3793	4.35	3
2	1	59.7758	4.015	4
2	1	43.5835	4.13	3
2	1	92.3077	1.95	3
2	1	50.4202	3.57	3
2	1	82.7586	2.175	3
2	1	70.7071	5.94	7
2	1	95.6175	5.02	8
2	1	61.0909	6.875	7
2	1	74.1249	7.285	9
2	1	67.0391	8.95	10
2	1	51.2091	7.03	6
2	1	82.7586	2.175	3
2	1	19.726	9.125	3
2	1	52.4877	9.145	8
2	1	72.493	12.415	15
2	1	78.5047	5.35	7
2	1	93.2642	1.93	3
2	1	85.4093	4.215	6
2	1	70.0389	5.14	6
2	1	92.3077	3.25	5
2	1	71.1864	5.9	7
2	1	69.1358	6.075	7
2	1	64.69	9.275	10
2	1	69.7674	4.3	5
2	1	70.2782	10.245	12
2	1	88.3978	2.715	4
2	1	71.1111	3.375	4
2	1	95.2381	2.52	4
2	1	88.2353	3.4	5
2	1	81.9672	3.66	5
2	1	84.7059	2.125	3
2	1	114.65	1.57	3
2	1	72.6172	3.305	4
2	1	94.2408	1.91	3
2	1	87.1671	2.065	3
2	1	75.3138	2.39	3
2	1	81.0811	2.22	3
2	1	83.9161	2.86	4
2	1	163.636	1.1	3
2	1	89.7756	2.005	3
2	1	99.723	1.805	3
2	1	98.0926	1.835	3
2	1	70.8383	4.235	5
2	1	83.1889	14.425	20
2	1	98.5222	3.045	5
2	1	77.0878	7.005	9
2	1	63.8298	5.64	6
2	1	82.9016	2.895	4
2	1	113.565	1.585	3
2	1	57.8778	6.22	6
2	1	78.0911	2.305	3
2	1	62.9096	7.63	8
2	1	48.8467	3.685	3
2	1	83.7488	10.03	14
2	1	75.3138	2.39	3
2	1	90.8108	4.625	7
2	1	68.3371	4.39	5
2	1	77.9221	2.31	3
2	1	98.0926	1.835	3
2	1	80	4.5	6
2	1	71.2166	3.37	4
2	1	77.7202	3.86	5
2	1	63.2911	4.74	5
2	1	48	3.75	3
2	1	100.209	2.395	4
2	1	78.2609	2.3	3
2	1	57.508	6.26	6
2	1	53.4521	6.735	6
2	1	71.6113	5.865	7
2	1	66.0377	6.36	7
2	1	42.0561	4.28	3
2	1	75.2212	13.56	17
2	1	74.0325	8.915	11
2	1	94.9868	1.895	3
2	1	95.7447	1.88	3
2	1	82.1918	4.38	6
2	1	65.6934	5.48	6
2	1	70.9296	9.305	11
2	1	79.8935	7.51	10
2	1	76.2777	19.665	25
2	1	75.9494	5.53	7
2	1	76.7386	6.255	8
2	1	87.0827	3.445	5
2	1	49.5458	6.055	5
2	1	83.5267	2.155	3
2	1	97.561	5.535	9
2	1	76.7045	14.08	18
2	1	99.1736	1.815	3
2	1	87.3691	122.24	178
2	1	82.1918	2.19	3
2	1	91.3242	3.285	5
2	1	70.3691	14.495	17
2	1	75.6219	15.075	19
2	1	74.1599	12.945	16
2	1	87.8049	2.05	3
2	1	93.75	1.92	3
2	1	61.1205	2.945	3
2	1	54.9828	4.365	4
2	1	93.9335	2.555	4
2	1	81.1725	4.435	6
2	1	79.2602	15.14	20
2	1	71.0466	26.18	31
2	1	64.7482	2.78	3
2	1	65.2174	2.76	3
2	1	82.0981	4.385	6
2	1	69.1643	3.47	4
2	1	77.5862	2.32	3
2	1	102.784	2.335	4
2	1	79.646	2.26	3
2	1	76.1905	3.15	4
2	1	50.6329	3.555	3
2	1	83.1409	2.165	3
2	1	67.4157	3.56	4
2	1	80.7175	2.23	3
2	1	153.846	1.17	3
2	1	44.1176	4.08	3
2	1	57.4163	3.135	3
2	1	50.4909	3.565	3
2	1	48.7805	4.92	4
2	1	49.1803	7.32	6
2	1	71.1462	7.59	9
2	1	111.628	2.15	4
2	1	99.4475	7.24	12
2	1	82.8658	11.585	16
2	1	76.4331	2.355	3
2	1	81.8859	8.06	11
2	1	88.67	2.03	3
2	1	65.8436	3.645	4
2	1	67.727	9.745	11
2	1	98.3607	1.83	3
2	1	94.4882	2.54	4
2	1	77.8378	4.625	6
2	1	86.1759	2.785	4
2	1	72.4763	5.795	7
2	1	82.1918	2.92	4
2	1	71.4758	7.555	9
2	1	78.4314	3.06	4
2	1	61.0169	2.95	3
2	1	68.8073	4.36	5
2	1	46.5116	5.16	4
2	1	69.2841	4.33	5
2	1	87.5332	7.54	11
2	1	84.507	2.84	4
2	1	75.1566	9.58	12
2	1	68.9655	12.18	14
2	1	82.1918	5.84	8
2	1	88.1057	3.405	5
2	1	86.1244	2.09	3
2	1	86.747	2.075	3
2	1	75.9494	7.11	9
2	1	84.7059	2.125	3
2	1	71.9794	17.505	21
2	1	80	2.25	3
2	1	79.0514	11.385	15
2	1	63.5593	14.16	15
2	1	63.7255	12.24	13
2	1	72.4346	2.485	3
2	1	64.0683	9.365	10
2	1	86.6873	4.845	7
2	1	54.8885	8.745	8
2	1	75.3532	3.185	4
2	1	81.2641	4.43	6
2	1	107.335	2.795	5
2	1	85.7143	2.1	3
2	1	78.8177	3.045	4
2	1	70.2439	10.25	12
2	1	72.9483	3.29	4
2	1	66.2069	3.625	4
2	1	79.2079	6.06	8
2	1	68.0851	7.05	8
2	1	95.0495	2.525	4
2	1	45.7433	3.935	3
2	1	64.7249	4.635	5
2	1	73.3048	8.185	10
2	1	89.33	2.015	3
2	1	77.1132	20.23	26
2	1	60.7504	16.79	17
2	1	79.5873	6.785	9
2	1	80.0763	5.245	7
2	1	88.0196	2.045	3
2	1	90.6516	5.295	8
2	1	77.9046	22.335	29
2	1	85.4018	28.805	41
2	1	67.2897	8.025	9
2	1	129.964	1.385	3
2	1	94.9868	1.895	3
2	1	84.1121	2.14	3
2	1	62.7675	10.515	11
2	1	87.8049	2.05	3
2	1	58.309	5.145	5
2	1	54.0541	3.33	3
2	1	61.1205	2.945	3
2	1	70.2576	4.27	5
2	1	97.035	1.855	3
2	1	76.9231	3.12	4
2	1	62.5171	18.235	19
2	1	49.13	4.885	4
2	1	44.1873	9.505	7
2	1	50.8044	5.905	5
2	1	59.8097	22.07	22
2	1	49.896	4.81	4
2	1	59.6109	36.235	36
2	1	78.8609	4.565	6
2	1	59.7398	31.135	31
2	1	54.0541	7.77	7
2	1	53.7313	3.35	3
2	1	101.408	1.775	3
2	1	57.3529	13.6	13
2	1	45.0636	41.275	31
2	1	52.7241	5.69	5
2	1	52.6316	5.7	5
2	1	50.5796	9.49	8
2	1	56.2852	10.66	10
2	1	67.4157	4.45	5
2	1	48.105	13.72	11
2	1	50	3.6	3
2	1	41.2017	11.65	8
2	1	45.1128	9.31	7
2	1	44.6204	41.685	31
2	1	44.8965	42.765	32
2	1	77.6197	3.865	5
2	1	52.3446	9.17	8
2	1	55.2518	17.375	16
2	1	54.3886	57.365	52
2	1	52.8278	296.435	261
2	1	51.5575	9.31	8
2	1	50.6567	10.66	9
2	1	49.4166	7.285	6
2	1	78.3034	3.065	4
2	1	51.5852	9.305	8
2	1	60.9137	4.925	5
2	1	49.4938	26.67	22
2	1	43.5233	9.65	7
2	1	54.7667	9.86	9
2	1	51.9031	5.78	5
2	1	63.1579	2.85	3
2	1	43.8757	13.675	10
2	1	62.8272	2.865	3
2	1	66.5434	2.705	3
2	1	56.0311	6.425	6
2	1	48.2412	4.975	4
2	1	44.7523	9.385	7
2	1	51.4306	43.165	37
2	1	42.2535	12.78	9
2	1	58.8235	4.08	4
2	1	91.1392	1.975	3
2	1	93.9948	1.915	3
2	1	85.9189	2.095	3
2	1	90.3955	2.655	4
2	1	62.3917	2.885	3
2	1	64.9526	3.695	4
2	1	55.814	11.825	11
2	1	91.3706	1.97	3
2	1	79.2952	2.27	3
2	1	71.3073	5.89	7
2	1	58.9198	3.055	3
2	1	82.7586	2.175	3
2	1	83.9161	2.145	3
2	1	95.2381	1.89	3
2	1	79.646	4.52	6
2	1	76.1099	2.365	3
2	1	82.1918	2.19	3
2	1	50.9194	3.535	3
2	1	32.6975	5.505	3
2	1	40.8719	14.68	10
2	1	43.8596	13.68	10
2	1	42.8621	43.395	31
2	1	69.2308	2.6	3
2	1	46.814	3.845	3
2	1	45.6274	3.945	3
2	1	46.0751	11.72	9
2	1	43.1138	12.525	9
2	1	41.0959	7.3	5
2	1	43.1138	4.175	3
2	1	42.8266	35.025	25
2	1	45.1666	54.465	41
2	1	46.4756	6.455	5
2	1	46.1983	5.195	4
2	1	52.9412	3.4	3
2	1	69.1643	3.47	4
2	1	50.5618	7.12	6
2	1	51.4517	81.63	70
2	1	38.6266	4.66	3
2	1	46.9208	5.115	4
2	1	49.7409	4.825	4
2	1	59.243	9.115	9
2	1	61.8557	2.91	3
2	1	44.3213	5.415	4
2	1	43.4153	6.91	5
2	1	42.7553	4.21	3
2	1	40.1674	5.975	4
2	1	50.6864	4.735	4
2	1	86.9565	2.07	3
2	1	94.7368	1.9	3
2	1	74.2268	2.425	3
2	1	64.114	5.615	6
2	1	59.0164	3.05	3
2	1	56.0584	17.125	16
2	1	64.4007	2.795	3
2	1	53.0387	4.525	4
2	1	73.3496	4.09	5
2	1	47.2707	26.655	21
2	1	47.5561	3.785	3
2	1	50.0232	10.795	9
2	1	54.6535	50.5	46
2	1	47.7454	11.31	9
2	1	80.7175	2.23	3
2	1	101.408	1.775	3
2	1	84.9057	2.12	3
2	1	98.9011	1.82	3
2	1	88.67	2.03	3
2	1	57.6923	3.12	3
2	1	55.47	3.245	3
2	1	44.4719	8.095	6
2	1	50.6864	4.735	4
2	1	64.7482	2.78	3
2	1	47.384	5.065	4
2	1	45.3801	39.665	30
2	1	46.9918	42.135	33
2	1	53.0432	14.705	13
2	1	48.6188	13.575	11
2	1	85.7143	2.1	3
2	1	44.7205	4.025	3
2	1	66.39	3.615	4
2	1	79.8669	3.005	4
2	1	17.0859	10.535	3
2	1	101.983	1.765	3
2	1	96.5147	1.865	3
2	1	45.1694	3.985	3
2	1	68.4411	2.63	3
2	1	57.7717	7.27	7
2	1	85.0059	4.235	6
2	1	63.5762	3.775	4
2	1	62.1762	2.895	3
2	1	59.8007	3.01	3
2	1	55.7491	4.305	4
2	1	58.7276	3.065	3
2	1	59.1133	5.075	5
2	1	103.152	1.745	3
2	1	96.7742	1.86	3
2	1	69.6325	2.585	3
2	1	44.0367	5.45	4
2	1	56.6038	3.18	3
2	1	63.0473	2.855	3
2	1	64.1026	4.68	5
2	1	62.8272	2.865	3
2	1	52.0984	3.455	3
2	1	60.423	4.965	5
2	1	77.4194	2.325	3
2	1	68.7023	2.62	3
2	1	53.9933	4.445	4
2	1	59.9002	3.005	3
2	1	3.538	67.835	4
2	1	46.9667	5.11	4
2	1	59.5041	3.025	3
2	1	45.977	5.22	4
2	1	62.6087	2.875	3
2	1	46.4756	6.455	5
2	1	46.6019	5.15	4
2	1	44.9228	10.685	8
2	1	50.1567	4.785	4
2	1	48.1283	7.48	6
2	1	53.0973	3.39	3
2	1	44.1989	24.435	18
2	1	44.4444	8.1	6
2	1	47.619	6.3	5
2	1	42.4528	16.96	12
2	1	51.5907	17.445	15
2	1	47.191	8.9	7
2	1	53.0191	3.395	3
2	1	42.9043	54.54	39
2	1	44.7761	5.36	4
2	1	52.1361	6.905	6
2	1	47.619	3.78	3
2	1	9.16031	26.2	4
2	1	42.7998	11.215	8
2	1	52.1739	3.45	3
2	1	72.3618	4.975	6
2	1	68.4736	7.01	8
2	1	51.5787	94.225	81
2	1	57.6	3.125	3
2	1	86.3309	2.78	4
2	1	45.8453	10.47	8
2	1	92.545	3.89	6
2	1	73.4694	2.45	3
2	1	54.4218	4.41	4
2	1	50.0208	23.99	20
2	1	61.6423	65.215	67
2	1	45.8891	13.075	10
2	1	43.7158	16.47	12
2	1	43.1655	4.17	3
2	1	54.7945	4.38	4
2	1	38.0952	7.875	5
2	1	59.6026	3.02	3
2	1	43.0108	4.185	3
2	1	53.0191	3.395	3
2	1	50.4909	3.565	3
2	1	48.583	3.705	3
2	1	50.2618	4.775	4
2	1	93.8722	3.835	6
2	1	48	53.75	43
2	1	57.7849	3.115	3
2	1	51.9981	10.385	9
2	1	60.6827	3.955	4
2	1	116.883	1.54	3
2	1	51.8919	4.625	4
2	1	71.4286	2.52	3
2	1	52.6316	3.42	3
2	1	116.505	2.06	4
2	1	45.6274	3.945	3
2	1	55.5188	7.565	7
2	1	66.5742	3.605	4
2	1	54.6282	3.295	3
2	1	75.9494	2.37	3
2	1	44.1176	8.16	6
2	1	79.3388	3.025	4
2	1	38.4615	4.68	3
2	1	58.0411	4.135	4
2	1	64.8649	3.7	4
2	1	56.6929	3.175	3
2	1	84.1121	2.14	3
2	1	80.5369	2.235	3
2	1	49.0129	7.345	6
2	1	40.8163	5.88	4
2	1	53.0973	4.52	4
2	1	93.4579	3.21	5
2	1	80.5369	2.235	3
2	1	114.286	2.1	4
2	1	108.434	3.32	6
2	1	108.597	4.42	8
2	1	91.2548	3.945	6
2	1	64.7773	7.41	8
2	1	66.6204	7.205	8
2	1	69.5249	8.63	10
2	1	63.3663	37.875	40
2	1	69.2086	15.605	18
2	1	77.5027	9.29	12
2	1	63.7789	18.815	20
2	1	60.8108	5.92	6
2	1	55.2741	10.855	10
2	1	64.1283	7.485	8
2	1	72.4346	4.97	6
2	1	61.499	7.805	8
2	1	71.2935	18.515	22
2	1	65.8645	23.685	26
2	1	65.6763	12.79	14
2	1	63.3325	39.79	42
2	1	66.9145	5.38	6
2	1	47.6427	10.075	8
2	1	61.665	19.46	20
2	1	70.4371	63.035	74
2	1	76.0812	66.245	84
2	1	73.047	14.785	18
2	1	59.9438	16.015	16
2	1	63.8298	7.52	8
2	1	79.317	18.155	24
2	1	75.6416	11.105	14
2	1	70.7617	30.525	36
2	1	66.3769	12.655	14
2	1	72.5953	16.53	20
2	1	77.5371	26.31	34
2	1	66.4557	37.92	42
2	1	75.018	41.59	52
2	1	80.7175	4.46	6
2	1	129.964	2.77	6
2	1	70.1071	5.135	6
2	1	83.5267	4.31	6
2	1	114.833	3.135	6
2	1	64.4007	5.59	6
2	1	84.3091	4.27	6
2	1	75.3138	4.78	6
2	1	86.0987	16.725	24
2	1	66.3483	19.895	22
2	1	76.9724	7.795	10
2	1	76.5747	48.58	62
2	1	49.0463	7.34	6
2	1	132.353	2.72	6
2	1	61.2766	5.875	6
2	1	119.107	4.03	8
2	1	88.8889	4.05	6
2	1	83.045	5.78	8
2	1	75.7098	4.755	6
2	1	75.1174	47.925	60
2	1	85.8164	4.195	6
2	1	77.1996	26.425	34
2	1	74.6999	11.245	14
2	1	75.3887	31.835	40
2	1	90.7372	5.29	8
2	1	59.6273	8.05	8
2	1	77.7538	4.63	6
2	1	77.4818	6.195	8
2	1	55.1724	13.05	12
2	1	84.2105	4.275	6
2	1	58.8476	12.235	12
2	1	137.536	3.49	8
2	1	142.716	5.045	12
2	1	106.312	4.515	8
2	1	108.967	8.81	16
2	1	119.76	5.01	10
2	1	75.2941	6.375	8
2	1	84.4327	5.685	8
2	1	68.1818	14.08	16
2	1	71.8563	11.69	14
2	1	88.2353	9.52	14
2	1	79.9334	18.015	24
2	1	73.5632	13.05	16
2	1	79.8171	24.055	32
2	1	49.8073	16.865	14
2	1	97.9592	3.675	6
2	1	65.8737	5.465	6
2	1	129.032	2.79	6
2	1	72.9483	6.58	8
2	1	90.4523	3.98	6
2	1	103.3	3.485	6
2	1	75.1566	4.79	6
2	1	118.033	3.05	6
2	1	128.342	2.805	6
2	1	100.313	4.785	8
2	1	78.4906	19.875	26
2	1	78.4179	87.225	114
2	1	73.0149	32.87	40
2	1	67.4473	10.675	12
2	1	65.1191	16.585	18
2	1	116.883	3.08	6
2	1	51.752	9.275	8
2	1	153.518	2.345	6
2	1	99.0371	3.635	6
2	1	78.8609	4.565	6
2	1	135.021	3.555	8
2	1	65.4397	7.335	8
2	1	68.3761	7.02	8
2	1	73.4694	9.8	12
2	1	78.4314	4.59	6
2	1	79.8226	4.51	6
2	1	87.9121	4.095	6
2	1	99.5261	8.44	14
[truncated: 9,143 more rows]

## Sheet: WalkingBouts_analyzed
Subject ID	Prosthesis ID (0=SACH,1=PROTO)	Duration (s)	Mean cadence [steps/min]	Median cadence [steps/min]	Minimum cadence [steps/min]	Maximum cadence [steps/min]
11	1	19.2	73.727	67.5836	67.027	87.4525
11	1	22.785	61.2202	61.6945	37.9808	85.8316
11	1	9.945	58.1753	69.8842	29.1457	81.1138
11	1	9.445	69.4437	72.4304	60.2837	80.1347
11	1	19.26	75.8176	75.4275	55.7522	96.6631
11	1	20.555	81.9071	83.2841	69.4969	91.5633
11	1	13.72	63.0931	58.4615	57.764	73.0539
11	0	14.38	74.193	69.8338	66.8067	90.3226
11	0	56.99	67.8494	67.4797	64.257	79.6238
11	0	12.355	68.1666	67.7632	52.1739	90.0621
11	0	65.015	69.0268	68.5062	63.4361	82.2695
11	0	41.42	71.6796	70.2703	64.0693	95.4237
11	0	68.985	69.7214	69.7305	58.9641	78.3951
11	0	44.89	68.7136	68.2731	64.6809	72.6141
11	0	62.485	70.3475	69.869	63.6364	81.0185
11	0	16.34	70.7825	69.1045	48.6056	94.3144
11	0	25.38	73.244	72.1805	67.1378	86.8254
11	0	20.3	74.7101	72.9997	67.3387	87.5467
11	0	39.865	71.939	71.0714	65.0794	88.7097
11	0	27.945	70.4621	70.6827	65.5602	75
11	0	49.87	70.0462	69.685	65.7025	78.9256
11	0	48.3	68.1219	66.5192	61.5385	93.8931
11	0	30.765	56.8069	50.8231	31.9149	87.8981
11	0	21.01	64.9705	59.6854	44.7581	89.0097
11	0	13.91	59.2796	56.1081	45.4545	84.8
11	0	21.095	62.4191	57.6577	44.898	94.8025
11	0	12.455	61.0555	61.2903	35.8333	89.7338
11	0	95.765	56.1031	48.5787	30.7692	92.1678
11	0	40.475	58.224	53.6616	34.6405	93.6927
11	0	31.205	58.9918	56.7164	10.2804	93.0518
11	0	82.16	49.331	42.6496	30.6122	94.0998
11	0	30.66	59.5055	61.3978	29.0323	87.2902
11	0	15.825	56.3395	51.8519	37.963	86.7978
11	0	17.755	43.4011	37.8227	31.405	74.5223
11	0	24.055	73.4418	76.6479	54.3307	93.4256
11	0	19.215	80.3103	81.0247	69.5067	89.8701
11	0	14.29	74.4258	73.157	70.339	82.0755
11	0	29.33	73.0259	73.2759	50.4178	91.5541
11	0	15.835	75.2516	73.0594	66.3004	89.0141
11	0	18.87	73.3247	69.4779	67.0732	89.0438
11	0	22.01	80.5922	83.2512	67.5516	94.6945
11	0	15.695	67.223	74.5946	29.3233	86.148
11	0	22.365	73.0928	71.875	64.9254	94.5191
11	0	16.575	77.7942	76.6667	66.8693	93.2
11	0	26.785	75.9345	72.7273	66.7774	93.8806
1	1	19.415	1.15111	1.11	0.995	1.48
1	1	14	0.918333	0.91	0.895	0.95
1	1	24.355	1.02656	1.0475	0.85	1.1
1	1	16.445	1.28357	1.265	1.085	1.48
1	1	16.94	1.20583	1.1875	1.08	1.375
1	1	19.845	1.2705	1.275	1.16	1.45
1	0	53.345	1.25105	1.23	1.015	1.64
1	0	59.535	1.1594	1.145	1.05	1.415
1	0	18.805	1.47944	1.295	1.22	2.97
1	0	22.405	1.20857	1.19	1.115	1.32
1	0	30.935	1.37676	1.285	1.15	1.925
1	0	55.94	1.23368	1.22	1.11	1.815
1	0	31.57	1.15159	1.125	0.975	1.37
1	0	21.735	1.24	1.275	1.04	1.4
1	0	41.765	1.34643	1.255	1.155	1.885
1	0	23.95	1.20529	1.165	1.085	1.515
1	0	15.035	1.25786	1.21	1.07	1.57
1	0	22.235	1.35375	1.245	1.14	2.25
1	0	18.235	1.27682	1.265	1.24	1.34
1	0	21.895	1.24286	1.2275	1.2	1.35
1	0	23.83	1.36889	1.25	1.185	2.255
1	0	14.325	1.004	1.005	0.98	1.02
1	0	15.81	1.245	1.245	1.21	1.28
1	0	17.51	1.3025	1.305	1.01	1.51
1	0	21.54	1.34682	1.265	0.84	2.875
1	0	14.95	1.67167	1.625	0.87	2.52
1	0	12.765	0.981111	0.995	0.815	1.185
2	1	63.43	1.29014	1.285	0.95	1.61
2	1	33.57	1.2535	1.205	0.915	1.585
2	1	19.21	1.20643	1.22	1.03	1.32
2	1	39.07	1.25808	1.2775	0.93	1.435
2	1	23.205	1.29182	1.28	0.975	1.515
2	1	66.92	1.265	1.235	1.02	1.68
2	1	42.295	1.30964	1.2775	1.17	1.815
2	1	22.24	1.4325	1.4325	1.315	1.55
2	1	48.81	1.23889	1.24	1.055	1.37
2	1	24.585	1.43	1.42	1.235	1.65
2	1	37.13	1.36065	1.315	1.245	1.715
2	1	32.51	1.34375	1.365	1.115	1.445
2	1	27.305	1.26533	1.25	0.935	1.82
2	1	14.325	1.275	1.285	1.185	1.325
2	1	26.5	1.30727	1.235	1.095	1.91
2	1	18.73	1.62714	1.2	0.84	4.435
2	1	23.65	1.42091	1.415	1.225	1.66
2	1	33.845	1.54143	1.535	1.395	1.765
2	1	16.785	1.33722	1.33	1.23	1.52
2	1	19.63	1.50167	1.525	1.24	1.64
2	1	121.91	1.3494	1.315	1.175	2.015
2	1	25.81	1.45455	1.47	1.18	1.615
2	1	17.08	1.625	1.555	1.455	1.82
2	1	19.445	1.36909	1.34	1.23	1.715
2	1	21.07	1.28423	1.25	0.93	1.73
2	1	25.92	2.435	2.435	2.4	2.47
2	1	22.06	1.3275	1.37	0.85	1.645
2	1	35.255	1.42026	1.4	1.25	1.76
2	1	30.63	1.405	1.4025	1.34	1.475
2	1	40.35	1.36591	1.38	1.135	1.585
2	1	0	NaN	NaN	NaN	NaN
2	1	0	NaN	NaN	NaN	NaN
2	1	56.66	1.12583	1.115	1.05	1.25
2	1	296.425	1.17765	1.16	0.905	1.515
2	1	26.66	1.318	1.25	1.105	2.005
2	1	42.49	1.17437	1.1625	1.125	1.285
2	1	42.395	NaN	NaN	NaN	NaN
2	1	0	NaN	NaN	NaN	NaN
2	1	52.065	NaN	NaN	NaN	NaN
2	1	80.69	25.07	25.07	25.07	25.07
2	1	26.645	1.38688	1.3425	1.005	2.09
2	1	48.585	NaN	NaN	NaN	NaN
2	1	37.915	1.343	1.32	1.235	1.515
2	1	41.545	1.34635	1.3175	1.235	1.515
2	1	0	NaN	NaN	NaN	NaN
2	1	92.15	1.2212	1.225	0.9	1.36
2	1	64	NaN	NaN	NaN	NaN
2	1	0	NaN	NaN	NaN	NaN
2	1	35.22	73.8528	75	50	92.2819
2	1	12.54	68.2768	63.7584	60.6436	80.4286
2	1	23.285	73.306	77.2346	45.0151	96.9106
2	1	38.47	71.6228	75.1878	31.4208	96.563
2	1	60.3	67.7825	66.9967	59.4096	84.7525
2	1	66.235	63.4445	63.6029	56.4748	73.0205
2	1	16.97	67.897	66.443	64.8438	72.4044
2	1	28.23	65.6614	65.5832	55.4622	76.9767
2	1	24.45	65.2817	65.3199	56.391	76.5306
2	1	35.7	67.6612	68.2142	60.2007	79.1096
2	1	41.58	70.4664	70.2603	62.7628	85.1385
2	1	16.715	67.1481	67.4011	64.2643	69.969
2	1	17.315	71.6715	64.966	61.8182	90.8932
2	1	47.03	64.1998	64.4951	57.3487	71.8563
2	1	45.92	67.4625	66.6667	59.3103	78.781
2	1	25.585	69.7886	70.0265	52.9274	88.9145
2	1	30.17	69.7604	69.2693	62.9496	80.3665
2	1	16.21	59.7074	60	51.4881	68.1507
2	1	23.59	66.1948	65.1246	57.193	78.0669
2	1	19.21	64.6733	64.9485	53.5519	79.6421
2	1	85.805	65.3731	64.794	58.6716	78.9941
2	1	32.125	63.8322	64.2105	55.7252	69.2593
2	1	17.755	69.9804	69.8318	67.9688	72.2892
2	1	15.525	61.6817	63.3921	44.5122	82.0755
2	1	14.295	67.5235	65.0641	60.4	75.4325
2	1	23.54	66.169	62.2302	56.1538	82.2519
2	1	80.065	66.2523	66.4849	58.0205	75.9003
2	1	28.89	63.9756	64.2302	60.7004	67.9389
2	1	17.255	67.7406	67.7406	64.2691	71.2121
2	1	33.99	70.3356	67.2131	58.0537	92.9757
2	1	25.24	58.1277	58.8998	35.4497	81.128
2	1	33.465	57.7503	55.6701	34.9727	89.3368
2	1	16.53	70.0424	76.6147	44.2424	84.7185
2	1	14.73	60.7769	64.2553	45.4545	86.5794
2	1	40.565	62.6151	64.0242	35.8586	96.6245
2	1	36.67	63.4682	61.3208	35.9375	96.4103
2	1	24.7	53.8222	48.5294	33.0144	92.3077
2	1	15.38	55.2719	45.9819	36.4583	82.9105
2	1	24.765	56.6696	45.7516	36.3158	90.1425
2	1	28.895	59.6306	59.6774	33.3333	96.1856
2	1	30.02	68.1226	66.9841	47.1299	85.035
2	1	34.345	66.9366	64.7208	60.2317	87.4598
2	1	21.94	71.958	70.405	67.4863	79.7814
2	1	21.735	71.3125	68	67.128	78.8095
2	1	29.13	71.0658	71.8009	57.1429	83.7209
2	1	34.49	80.738	84.2832	68.8406	93.9815
2	1	23.77	75.9952	72.9977	60.396	95.4064
2	1	21.925	62.4532	67.6113	50.9009	68.8474
2	1	20.845	68.3877	69.4779	65.1341	72.434
2	1	39.13	69.3277	65.1685	54.4444	84.1486
2	1	22.575	74.4034	71.6536	47.9532	95.756
2	1	27.065	83.0127	92.9688	58.8367	94.7115
2	1	24.505	32.5283	9.46941	-12.1573	159.734
2	0	27.41	1.35625	1.375	1.215	1.46
2	0	34.64	1.566	1.375	1.345	2.06
2	0	21.28	2.325	2.325	1.915	2.735
2	0	18.05	NaN	NaN	NaN	NaN
2	0	22.945	1.14192	1.12	1.065	1.29
2	0	37.06	1.27091	1.1525	1.075	3.365
2	0	16.03	1.29429	1.29	1.13	1.51
2	0	376.215	NaN	NaN	NaN	NaN
2	0	76.86	1.185	1.185	1.185	1.185
2	0	25.135	1.4225	1.4425	1.23	1.575
2	0	88.205	1.21239	1.2	1.14	1.585
2	0	22.745	1.64875	1.645	1.49	1.79
2	0	29.62	1.81885	1.78	1.505	2.4
2	0	17.545	NaN	NaN	NaN	NaN
2	0	29.865	1.34211	1.325	1.195	1.585
2	0	16.91	1.4675	1.4725	1.385	1.55
2	0	19.49	NaN	NaN	NaN	NaN
2	0	19.065	1.8325	1.8525	1.52	2.085
2	0	27.62	1.62375	1.3325	0.615	3.305
2	0	69.26	1.28307	1.2625	1.155	1.49
2	0	23.66	NaN	NaN	NaN	NaN
2	0	45.27	NaN	NaN	NaN	NaN
2	0	18.62	1.2525	1.2125	1.015	1.5
2	0	43.045	1.20417	1.2125	1.11	1.265
2	0	90.875	1.29533	1.265	1.2	1.865
2	0	13.735	1.2125	1.2125	1.145	1.28
2	0	17.115	1.254	1.17	1.135	1.61
2	0	29.495	1.20143	1.155	0.935	1.705
2	0	18.35	1.0875	1.0875	0.745	1.43
2	0	18	1.8675	1.8675	1.635	2.1
2	0	19.92	1.361	1.38	1.27	1.42
2	0	21.555	1.42944	1.425	1.195	1.825
2	0	14.755	1.42417	1.3425	1.31	1.835
2	0	50.13	1.46738	1.42	1.32	1.965
2	0	16.75	2.22167	1.85	1.565	3.25
2	0	34.72	1.69706	1.7	1.485	1.83
2	0	49.29	1.61222	1.59	1.445	1.955
2	0	75.395	1.26943	1.25	1.155	1.675
2	0	45.405	1.225	1.205	1.115	1.645
2	0	13.61	1.2225	1.205	1.175	1.335
2	0	34.42	1.35333	1.355	1.24	1.455
2	0	67.57	1.47051	1.415	1.26	1.955
2	0	76.61	1.36952	1.345	1.26	1.915
2	0	22.7	1.67682	1.665	1.395	2.085
2	0	25.72	1.905	1.89	1.69	2.135
2	0	0	NaN	NaN	NaN	NaN
2	0	0	NaN	NaN	NaN	NaN
2	0	0	NaN	NaN	NaN	NaN
3	1	0	NaN	NaN	NaN	NaN
3	1	15.23	0.982727	0.965	0.7	1.685
3	1	17.245	1.061	1.05	0.955	1.22
3	1	99.44	1.3365	1.32	1.135	1.655
3	1	0	NaN	NaN	NaN	NaN
3	1	17.7	73.4842	73.9007	69.2857	76.8496
3	1	22.77	70.9218	69.4245	64.9635	85.6968
3	1	14.14	65.0044	65.4412	58.8235	68.6869
3	1	17.54	72.8502	72.7056	59.2982	86.4286
3	1	31.94	72.4821	68.4971	52.3649	89.7606
3	1	24.88	65.3544	64.1038	54.4681	87.1991
3	1	25.245	62.8022	62.0203	55.8233	70.3704
3	1	24.81	67.3693	64.315	62.4473	77.9514
3	1	15.34	66.866	65.4167	60.1695	85.1562
3	1	15.115	68.4977	66.43	58.9354	79.386
3	1	22.91	73.3196	73.8351	61.8881	87.7076
3	1	16.81	64.6398	63.9847	61.6379	67.87
3	1	20.54	69.9333	66.358	62.3482	93.3447
3	1	14	63.676	62.5707	59.2593	73.7931
3	1	26.16	70.149	70.1779	63.6656	76.0656
3	1	28.265	64.8598	64.3478	60.794	72.6384
3	1	11.535	64.2482	64.3443	63.6	64.8221
3	1	20.725	69.2294	67.6856	62.766	80
3	1	15.165	66.1955	68.0138	58.6716	75
3	1	36.28	64.6306	64.9873	57.6763	72.5888
3	1	24.5	63.0163	62.8352	56.7686	74.9235
3	1	19.51	65.1878	64.2389	59.6639	76.6537
3	1	18.955	64.048	64.0279	60.1626	68.4211
3	1	15.95	70.4048	68.9655	61.6379	86.3095
3	1	18.985	62.418	62.4648	60.625	64
3	1	19.755	64.2786	63.4778	56.746	82.7004
3	1	20.95	62.5705	62.3456	56.3063	66.9014
3	1	23.7	65.1853	63.0623	59.0517	86.0256
3	1	32.3	68.8158	64.9351	56.135	91.9408
3	1	15.63	65.7358	66.0305	56.015	79.2754
3	1	14.995	67.4152	68.3742	59.6364	71.9577
3	1	18.78	71.0627	69.6065	59.2677	84.3137
3	1	12.78	68.9093	70.4	60.5691	79.0123
3	1	27.5	66.2904	65.9169	57.3123	89.0688
3	1	20.605	67.7944	65.7993	59.7315	85.1852
3	1	19.935	67.8817	65.1064	52.9167	87.1636
3	1	13.34	63.7613	62.5269	57.8199	72.8395
3	1	17.745	61.8118	62.282	55.2174	67.1569
3	1	26.62	82.9519	84.0008	68.3128	95.4933
3	1	22.795	70.5646	68.4214	63.0081	94.1734
3	1	21.875	80.6556	81.4136	69.112	89.8
3	1	14.14	69.339	68.0562	62.1528	79.0909
3	1	15.695	70.9713	66.8561	63.4675	90.7357
3	1	19.095	66.7601	66.7358	58.8889	80.4
3	1	16.8	63.8227	62.8906	51.7928	72.3881
3	1	15.06	66.427	66.0916	61.4754	74.8031
3	1	16.055	63.065	60.8295	57.0833	73.2143
3	1	17.115	66.0344	67.278	58.0071	70.5645
3	1	11.85	68.2024	68.2927	65.5814	70.3704
3	1	21.165	66.5881	66.4103	60	76.0714
3	1	12.315	62.7519	63.2576	58.4677	65.9664
3	1	20.33	63.5789	63.5397	59.2308	66.6667
3	1	17.965	66.1322	66.4	60.5948	76.4479
3	1	13.58	64.4693	64.3382	57.8947	73.6342
3	1	13.105	60.5463	60.9754	58.8235	62.3431
3	1	29.48	65.6923	66.065	57.9125	76.738
3	1	21.845	66.242	65.3829	60.3113	72.1311
3	1	21.505	64.4384	63.7736	55.0661	71.1599
3	0	25.345	2.485	2.485	2.39	2.58
3	0	35.835	31.343	6.65	-16.6127	261.496
3	0	21.73	NaN	NaN	NaN	NaN
3	0	0	NaN	NaN	NaN	NaN
3	0	0	NaN	NaN	NaN	NaN
3	0	22.355	NaN	NaN	NaN	NaN
3	0	23.33	1.745	1.745	1.745	1.745
3	0	0	NaN	NaN	NaN	NaN
3	0	43.985	1.24469	1.2175	0.975	1.615
3	0	24.66	67.1825	65.9836	60.9562	72.7642
3	0	11.22	61.2121	61.3445	59.3496	63.0952
3	0	19.155	67.2754	70.2614	62.0209	70.5263
3	0	14.15	66.7239	65.1408	60.2317	80.339
3	0	11.765	63.2814	62.6016	60.3448	70.4268
3	0	39.765	63.8086	60.6635	58.1081	91.129
3	0	22.46	65.5831	62.528	57.7586	88.092
3	0	42.95	70.9207	70.3412	60.0707	86.5964
3	0	14.67	68.4017	68.7898	63.4043	72.1116
3	0	35.09	62.7147	62.7706	53.0233	77.0186
3	0	21.565	59.3279	59.5441	51.9824	64.0167
3	0	15.005	70.1294	68.2495	62.605	82.4111
4	1	148.79	1.35681	1.35	1.16	1.835
4	1	163	1.30265	1.295	1.18	1.785
4	1	50.035	1.36706	1.345	1.21	1.645
4	1	109.97	1.39653	1.38	1.175	1.935
4	1	24.43	1.16833	1.1225	0.67	1.765
4	1	18.135	1.94	1.94	1.94	1.94
4	1	25.105	1.37042	1.04	0.62	5.16
4	1	25.955	1.722	1.585	1.245	2.3
4	1	24.13	1.16813	0.8475	0.56	2.995
4	1	34.905	1.31146	1.0975	0.725	2.855
4	1	26.195	1.37433	1.27	1.045	2.02
4	1	21.645	1.01316	0.995	0.73	1.475
4	1	37.38	1.23804	1.07	0.55	3.255
4	1	0	NaN	NaN	NaN	NaN
4	1	50.745	NaN	NaN	NaN	NaN
4	1	30.115	58.9334	56.9903	52.6154	69.171
4	1	38.12	51.4955	52.5114	34.5679	75.4266
4	1	15.005	58.4471	58.7755	54.2308	63.8554
4	1	18.495	62.5905	61.6	51.6729	76.8707
4	1	17.785	66.9005	71.672	36.9159	87.7395
4	1	22.82	63.5646	65.2597	45.2206	89.6341
4	1	29.745	69.5615	73.8716	39.8204	93.4109
4	1	14.67	64.2642	59.3166	47.5983	94.2529
4	1	44.645	60.4525	57.9168	43.8438	84
4	1	22.585	70.0648	66.6622	57.1429	94.7541
4	1	26.83	60.556	59.6394	53.6332	67.128
4	1	22.135	60.2116	59.137	50.7576	78.9588
4	1	13.74	54.9502	55.1662	36.4407	81.5789
4	1	16.075	66.2823	73.4002	40	82.7225
4	1	27.645	69.4182	69.7872	52.1008	84.6875
4	1	17.985	70.8585	68.2199	52.0468	92.2414
4	1	16.935	66.1067	73.3333	51.0101	83.7209
4	1	12.58	65.0788	61.9863	60.9756	72.6582
4	1	28.43	74.3767	77.9927	55.9184	87.3343
4	1	22.52	71.7757	72.7233	53.3088	87.1069
4	1	27.7	64.7743	67.1642	34.507	90.6667
4	1	66.235	62.6116	60.5851	42.4731	91.1027
4	1	13.735	61.2981	73.516	33.6957	78.51
4	1	26.875	71.4603	64.881	56.686	91.2379
4	1	26.655	64.7989	67.7419	36.3057	91.2281
4	1	22.075	59.9828	54.3253	40.8654	92.6554
4	1	16.81	71.8866	78.6134	57.8595	85.7391
4	1	12.47	64.83	69.505	46.8278	79.1574
4	1	17.92	80.9829	83.5366	68.9231	90.4889
4	1	41.375	64.2022	62.173	38.6139	94.6058
4	1	16.94	67.7634	65.6109	47.7099	99.1111
4	1	20.07	56.4406	59.7173	33.6245	71.1321
4	1	34.35	64.3631	64.6154	41.2371	98.5714
4	1	21.675	69.4845	72.684	44.2623	85.6643
4	1	15.965	61.0159	60.9388	58.296	64.3137
4	1	14.495	55.1415	54.6667	35.4839	90.4908
4	1	47.09	65.8872	65.3846	41.0112	99.1453
4	1	19.51	57.3603	52.193	44.3864	98.0349
4	1	23.41	59.1668	61.8557	37.5	65.9722
4	1	24.835	62.8488	63.4702	55.0607	68.2243
4	1	18.26	68.4671	63.5057	61.2613	90.5702
4	1	33.11	66.6679	71.4662	37.6518	87.5312
4	1	39.865	61.458	65.1955	37.6016	77.4524
4	1	58.995	61.8782	60.9589	39.3204	94.7368
4	1	23.885	69.9442	70.6603	43.9153	85.8238
4	1	25.89	61.3595	58.3587	50.5308	87.3054
4	1	15.92	60.2853	60.0839	36.7521	85.9107
4	1	13.185	60.2995	60.3737	56.3433	64.4068
4	1	36.44	69.2408	70.6536	47.5524	92.6966
4	1	15.57	49.7951	49.1573	32.8502	80.9524
4	1	46.475	66.1098	61.8301	43.4286	92.6606
4	1	20.48	60.7856	57.1429	37.218	88.5135
4	1	40.565	58.3493	56.4706	34.4473	94.6602
4	1	26.9	63.5481	65.3509	35.3741	96.5812
4	1	10.015	55.4534	47.2474	42.7313	84.5874
4	1	24.26	70.5473	68.0288	41.4966	94.4812
4	1	33.48	61.3093	57.9048	38.5417	94.6188
4	1	47.41	60.769	56.3636	40.4826	92.5926
4	1	16.345	75.8958	79.3133	56.4669	91.8146
4	1	173.42	64.4204	60.8382	36.8889	98.579
4	1	32.875	65.4982	70.8955	34.0909	95.5752
4	1	19	62.6123	62.4088	39.2473	81.5534
4	1	36.74	63.4265	60.039	37.766	88.2271
4	1	46.93	58.6433	54.7945	40	94.0828
4	1	43.285	60.1622	60.2015	40.407	95.9161
4	1	15.425	58.181	58.0012	43.6923	70.2882
4	1	15.45	57.1695	54.7021	37.7049	81.7444
4	1	11.19	56.07	51.8496	39.2241	80.9524
4	1	36.37	76.4651	76.2397	57.4534	94.6792
4	1	22.435	63.7194	64.7482	53.4884	77.2152
4	1	18.605	57.7745	56.8182	44	69.7143
4	1	14.75	61.3495	60.8618	59.2593	64.7303
4	1	24.35	63.1572	56.5056	42.3841	87.2617
4	1	31.995	63.7939	64.4549	36.1446	91.6501
4	1	18.7	67.4056	61.7768	56.3492	84.9192
4	1	20.67	77.4234	78.6408	62.3762	88.9706
4	1	29.335	65.5884	63	33.8462	89.2725
4	1	34.37	67.5656	72.5504	29.7468	91.762
4	1	80.42	61.1281	58.104	40.0881	92.0245
4	1	13.755	81.5852	87.0855	64.0411	93.629
4	1	14.53	57.5389	57.1915	43.6364	71.8157
4	1	9.425	65.1619	57.6812	54.3062	83.4983
4	1	16.35	62.9263	69.2913	37.9085	81.5789
4	1	12.125	64.3759	64.4417	45.1128	83.5073
4	1	21.64	72.1283	74.4702	47.5728	92
4	1	30.59	61.1146	57.4271	37.7778	93.5982
4	1	29.41	67.3756	69.5745	42.2145	92.7419
4	1	33.29	66.8351	66.7679	45.2459	83.9316
4	1	19.335	53.364	48.8687	36.4796	74.3446
4	1	17.33	63.7868	61.006	40.4192	93.3673
4	1	28.99	60.9716	54.6429	47.6596	88.6659
4	1	54.1	66.1347	63.8889	41.1576	98.6034
4	1	37.3	65.4678	65.4721	42.0561	96
4	1	25.315	62.2685	62.0143	31.2977	89.7727
4	1	29.685	62.3114	56.7251	40.5063	86.943
4	1	11.425	62.8778	62.8778	50.6702	75.0853
4	1	17.37	60.1639	53.2646	46.5455	80.2125
4	0	63.28	1.39162	1.28	0.995	2.97
4	0	71.76	NaN	NaN	NaN	NaN
4	0	51.11	1.31686	1.25	1.04	2.935
4	0	42.6	NaN	NaN	NaN	NaN
4	0	26.685	0.965	0.965	0.965	0.965
4	0	42.275	1.36554	1.285	0.98	2.785
4	0	18.515	1.4445	1.405	1.21	1.71
4	0	20.37	NaN	NaN	NaN	NaN
4	0	16.04	NaN	NaN	NaN	NaN
4	0	21.45	1.38375	1.3325	1.195	2.035
4	0	20.05	1.36864	1.33	1.185	1.56
4	0	19.21	1.39591	1.27	1.15	2.295
4	0	18.175	1.27818	1.255	1.11	1.44
4	0	14.8	NaN	NaN	NaN	NaN
5	1	18.66	4.945	4.945	1.17	8.72
5	1	26.495	1.5025	1.27	1.005	2.67
5	1	27.515	2.1775	1.5625	0.85	5.19
5	1	22.29	32.2488	3.19565	-62.3462	284.085
5	1	21.325	4.98	4.98	1.49	8.47
5	1	21.415	1.04	1.04	1.04	1.04
5	1	24.845	1.7575	1.485	1.155	3.215
5	1	24.875	1.7375	1.4325	0.865	4.46
5	1	18.88	1.614	1.21	0.93	3.25
5	1	20.8	3.21	3.21	3.21	3.21
5	1	26.275	0.585	0.585	0.585	0.585
5	1	20.48	0.735	0.735	0.735	0.735
5	0	66.95	61.2944	61.3139	57.7061	64.8936
5	0	45.95	61.7616	61.0759	53.6122	87.8517
5	0	169.335	57.885	58.0786	44.958	69.5652
5	0	179.135	57.9982	58.2222	49.2	66.5714
5	0	21.83	62.0976	61.0169	56.2016	75.4144
5	0	28.48	56.3334	57.3543	19.1083	79.918
5	0	23.54	66.4005	63.2353	55.6777	89.8649
5	0	29.1	68.0118	64.8584	48.3755	86.6987
5	0	48.985	59.1304	58.6207	53.4615	73.6597
5	0	26.18	67.9353	65.4292	58.0475	85.0534
5	0	22.435	72.9843	72.9843	58.6751	87.2935
5	0	21.3	72.2885	73.1857	51.3011	89.6825
5	0	20.185	1.855	1.855	1.35	2.36
6	1	39.08	1.30979	1.2775	1.125	1.625
6	1	25.155	1.24	1.225	1.14	1.365
6	1	46.94	1.39897	1.365	1.19	1.875
6	1	54.065	1.36972	1.36	1.26	1.605
6	1	18.195	1.725	1.73	1.45	1.87
6	1	19.595	1.511	1.45	1.255	1.925
6	1	22.84	1.55667	1.335	1.07	3.655
6	1	31.77	1.51625	1.5125	1.305	1.845
6	1	39.085	1.565	1.4975	1.285	2.025
6	1	27.865	3.11	1.7175	1.435	7.57
6	1	19.65	1.17036	1.1525	1.055	1.375
6	0	24.9	1.32667	1.275	1.155	1.575
6	0	15.195	1.485	1.485	1.485	1.485
7	1	23.665	73.8021	77.0994	45.8824	90.9989
7	1	15.35	66.7125	64.6341	51.6667	91.8333
7	1	14.75	56.6327	57.6271	48.1481	61.0063
7	1	16.835	56.7119	56.0432	46.8657	68.2292
7	1	64.695	60.756	54.9987	44.5748	91.1493
7	1	22.255	72.3369	72.3369	52.907	91.7667
7	1	20.54	53.9641	55.7423	44.1463	63.8522
7	1	33.81	55.7959	53.268	49.505	72.5352
7	1	26.405	22.1215	4.94857	-3.91475	109.203
7	1	34.975	76.2039	78.3661	60.3589	87.7246
7	1	23.82	70.155	71.6882	51.3308	85.9127
7	1	33.425	24.8185	1.59784	-33.2976	175.156
7	1	47.605	77.7248	80.2398	51.7241	98.1623
7	1	28.205	84.8273	84.8273	76.6917	92.963
7	1	38.705	76.4223	72.0641	67.4342	94.1296
7	1	36.18	70.6274	72.4014	52.3936	85.2391
7	1	28.445	71.1211	69.7509	67.5781	77.4936
7	1	16.985	70.1375	71.6894	63.0986	75.1572
7	1	18.69	69.8733	69.6532	68.1507	73.639
7	1	11.155	66.2081	62.6263	61.4525	74.5455
7	1	15.475	71.9041	75.2294	56.6802	83.8028
7	1	30.75	75.9115	76.9506	52.9762	86.4407
7	1	23.265	65.6212	65.411	63.0189	69.112
7	1	19.19	73.1312	69.3769	63.6364	93.314
7	1	29.95	76.2783	74.7521	71.1806	82.2464
7	1	43.12	64.4189	63.0006	46.2214	82.3344
7	1	16.59	53.2672	57.0983	38.7931	60.0791
7	1	27.365	64.8504	71.4976	41.2429	90.9722
7	1	22.35	63.0106	63.0435	41.4835	87.5789
7	0	17.45	1.41	1.445	1.175	1.575
7	0	23.95	NaN	NaN	NaN	NaN
7	0	18.985	NaN	NaN	NaN	NaN
7	0	27.01	1.84833	1.88	1.5	2.21
7	0	13.26	NaN	NaN	NaN	NaN
7	0	14.89	1.479	1.515	0.96	1.885
8	1	21.825	1.416	1.435	1.09	1.78
8	1	34.06	1.75222	1.675	1.355	2.36
9	1	20.75	1.31542	1.2825	1.19	1.685
9	1	23.625	1.32	1.32	1.27	1.37
9	1	49.815	1.36125	1.3375	1.265	1.585
9	1	20.07	1.47375	1.3125	1.245	2.705
9	1	24.66	1.51269	1.475	1.23	1.75
9	1	71.035	1.42375	1.37	1.11	1.95
9	1	48.95	1.28742	1.265	1.125	1.645
9	1	166.89	1.1525	1.1425	1.105	1.23
9	1	16.215	1.305	1.305	1.305	1.305
9	1	18.045	1.57	1.57	1.455	1.685
9	1	20.775	1.63	1.5275	1.46	2.215
9	1	14.97	1.38437	1.3725	1.325	1.48
9	1	54.77	1.40042	1.3875	1.215	1.66
9	1	22.475	1.51375	1.5175	1.305	1.67
9	1	24.515	1.444	1.435	1.39	1.5
9	1	20.62	1.45	1.42	1.285	1.73
9	1	47.39	1.40879	1.385	1.27	1.655
9	1	31.44	1.43222	1.41	1.29	2.175
9	1	33.745	1.47	1.475	1.43	1.495
9	1	34.715	1.455	1.455	1.455	1.455
9	1	21.035	1.62	1.62	1.62	1.62
9	1	18.64	NaN	NaN	NaN	NaN
9	1	25.175	1.45	1.45	1.45	1.45
9	1	17.235	1.39111	1.41	1.255	1.54
9	0	15.095	1.167	1.16	1.02	1.29
9	0	21.525	1.20462	1.18	0.98	1.455
9	0	18.975	1.274	1.2625	0.92	1.595
9	0	16.9	NaN	NaN	NaN	NaN
9	0	22.185	NaN	NaN	NaN	NaN
9	0	14.54	NaN	NaN	NaN	NaN
9	0	22.145	2.07111	2.335	1.045	4.1
9	0	21.625	1.73111	1.69	1.52	2.035

## Sheet: Questionnaire
Subject ID	Prosthesis ID (0=SACH,1=PROTO)	Weight (kg)	Q1 (%)	Q2 (%)	Q5 (%)	Q7 (%)	Q12 (%)	Q13 (%)	Q14 (%)			In paper	Q1 (%)	Q2 (%)	Q3 (%)	Q4 (%)	Q5 (%)	Q6 (%)	Q7 (%)
2	1	75	82	90	100	99	88	98	93			Questionnaire	Q1 (%)	Q2 (%)	Q5 (%)	Q7 (%)	Q12 (%)	Q13 (%)	Q14 (%)
4	0	100	56	61	28	55	73	63	55				82.0909	81.8182	74.9091	66.0909	71	75.9091	78.5455
5	1	75	82	76	79	93	57	91	77				83.7	75.5	77.5	77.6	72.5	80.5	80.5
7	0	62	69	53	81	44	55	64	54				1.60909	-6.31818	2.59091	11.5091	1.5	4.59091	1.95455
1	0	77	91	91	87	87	89	91	84
9	0	75	88	86	68	91	56	60	72
10	1	59	94	97	95	93	97	96	96
11	0	75	97	92	91	39	90	57	76
8	0	59	84	85	89	87	55	88	92
3	1	73	55	51	49	53	49	53	46
6	0	65	92	87	55	91	55	87	93
2	0	75	98	98	90	76	87	97	97
4	1	100	88	93	97	89	91	97	95
5	0	75	61	70	64	70	66	69	73
7	1	62	67	55	77	54	55	39	63
1	1	77	91	50	73	51	86	87	80
9	1	75	85	71	65	85	76	79	81
11	1	75	87	82	83	74	89	88	93
10	0	59	95	95	96	87	96	97	97
8	1	59	96	88	65	89	68	81	83
3	0	73	72	82	75	0	59	62	71
6	1	65	92	92	92	95	57	94	91
