# Supplementary material for: A functional approach towards the design, development, and test of an affordable dynamic prosthetic foot
Source: PLoS One. 2022 May 6;17(5):e0266656. doi: 10.1371/journal.pone.0266656 (PMC9075626; doi:10.1371/journal.pone.0266656)
Supplement: S1 File — (ZIP) [file pone.0266656.s006.zip]

Archive with 5 entries (4 files):
- review_additional_info/
- review_additional_info/.DS_Store
- __MACOSX/review_additional_info/._.DS_Store
- review_additional_info/SI_RC_updated.docx
- __MACOSX/review_additional_info/._SI_RC_updated.docx
